# Supplementary material for: QTL mapping and successful introgression of the spring wheat-derived QTL Fhb1 for Fusarium head blight resistance in three European triticale populations
Source: Theor Appl Genet. 2020 Jan 20;133(2):457–77. doi: 10.1007/s00122-019-03476-0 (PMC6985197; doi:10.1007/s00122-019-03476-0)
Supplement: Supplementary file 5 — Supplementary material 5 (XLSX 87 kb) [file 122_2019_3476_MOESM5_ESM.xlsx]

## Sheet: Map_Publi
	Tulus x G8.06 (T) population				(Agostino x Grenado) x G8.06 (AG) population				El Paso x G8.06 (E) population				Consensus (T, AG, E) populations
	Marker name	Linkage group	position (cM)		Marker name	Linkage group	position (cM)		Marker name	Linkage group	position (cM)		Marker name	Linkage group	position (cM)
	3045804|F|0-45:G>A-45:G>A	1A	0		19758573	1A	0		4214595	1A	0		4372110|F|0-18:C>T-18:C>T	2B	0
	3045804|F|0-47:T>C-47:T>C	1A	0		8534950	1A	6.65235		4363282|F|0-62:A>G-62:A>G	1A	17.1523		4220071|F|0-12:C>G-12:C>G	2B	3.4
	19759236|F|0-19:C>T-19:C>T	1A	2.4		8538908	1A	10.745		19759345|F|0-26:G>A-26:G>A	1A	26.1739		3603506|F|0-15:G>A-15:G>A	2B	3.4
	4369261|F|0-8:A>G-8:A>G	1A	16.4		8521370	1A	13.547		8515420	1A	28.7056		3043964|F|0-31:G>C-31:G>C	2B	4.6
	10517670|F|0-62:C>G-62:C>G	1A	22.5		16331172	1A	17.9533		4367734|F|0-68:A>G-68:A>G	1A	36.9784		16353188|F|0-39:G>C-39:G>C	2B	7.9
	3610194|F|0-25:C>T-25:C>T	1A	24.8		11911179	1A	23.8436		4214295|F|0-32:T>C-32:T>C	1A	55.2553		3042109|F|0-23:T>C-23:T>C	2B	29.4
	4367467|F|0-57:A>C-57:A>C	1A	27.5		3046278|F|0-7:G>A-7:G>A	1B	0		10497934	1A	81.9652		3614695|F|0-40:T>C-40:T>C	2B	34.4
	3042676|F|0-43:T>C-43:T>C	1A	28.6		4216702|F|0-26:T>C-26:T>C	1B	11.5264		4203826	1A	96.2111		3615575|F|0-22:C>G-22:C>G	2B	37.6
	14475573|F|0-15:C>T-15:C>T	1A	29.4		8516114	1B	17.2822		4550610	1A	99.6611		3046768|F|0-15:A>G-15:A>G	2B	38.2
	4364222|F|0-25:A>T-25:A>T	1A	31.5		19757402	1B	22.6102		3046858|F|0-36:A>G-36:A>G	1A	105.676		3043752|F|0-16:C>A-16:C>A	2B	42.1
	4201775|F|0-42:C>T-42:C>T	1A	32.9		10523514	1B	26.2223		4204236|F|0-46:C>A-46:C>A	1A	129.49		3043472|F|0-42:A>G-42:A>G	2B	42.1
	4369015|F|0-64:G>A-64:G>A	1A	37.3		10516707	1B	32.2911		4204543	1A	148.949		4342979|F|0-18:C>T-18:C>T	2B	42.1
	3041631|F|0-63:G>A-63:G>A	1A	38.6		3610710|F|0-18:C>A-18:C>A	1R	0		4352491	1B	0		4349371|F|0-17:T>A-17:T>A	2B	42.1
	4373231|F|0-40:A>G-40:A>G	1A	42.3		8521495	1R	5.45641		4353345	1B	29.6207		3615895|F|0-39:A>T-39:A>T	2B	44.3
	19758885|F|0-19:C>A-19:C>A	1A	44.3		3623140	1R	8.81381		4343462	1B	43.1798		8537224|F|0-10:C>G-10:C>G	2B	44.3
	4364504|F|0-18:G>A-18:G>A	1A	45.6		19758407|F|0-5:A>G-5:A>G	1R	14.0489		3048085|F|0-36:T>G-36:T>G	1B	56.6255		14475928|F|0-10:T>A-10:T>A	2B	44.3
	4220650|F|0-7:G>A-7:G>A	1A	48.8		10523289	1R	19.0277		4340171|F|0-39:A>G-39:A>G	1B	74.4336		3614728|F|0-45:C>G-45:C>G	2B	53.3
	4346304|F|0-6:G>A-6:G>A	1A	53.1		16312168|F|0-41:T>C-41:T>C	1R	22.2628		4209147|F|0-33:C>A-33:C>A	1B	87.242		4214570|F|0-65:C>T-65:C>T	2B	54.3
	3048067|F|0-56:T>C-56:T>C	1A	54		4362749|F|0-28:G>C-28:G>C	1R	26.5252		4562175	1B	94.6354		3046048|F|0-33:G>T-33:G>T	2B	54.9
	3040686|F|0-18:C>T-18:C>T	1A	57.3		8512333|F|0-9:G>C-9:G>C	1R	31.6542		4358048	1B	101.923		3047224|F|0-46:G>T-46:G>T	2B	62.5
	3044166|F|0-6:G>A-6:G>A	1A	69.4		4557615	1R	34.761		3045148|F|0-31:G>A-31:G>A	1B	111.403		4362126|F|0-24:A>G-24:A>G	2B	65.6
	4348093|F|0-56:G>A-56:G>A	1A	75.2		10516642|F|0-14:T>C-14:T>C	1R	36.7846		4549161	1B	127.719		10517207|F|0-9:A>G-9:A>G	2B	67.2
	4202974|F|0-11:C>T-11:C>T	1A	75.2		4341637|F|0-6:T>C-6:T>C	1R	44.4382		8511311|F|0-7:C>T-7:C>T	1B	138.638		3612327|F|0-46:C>G-46:C>G	2B	84.8
	4370789|F|0-12:T>C-12:T>C	1B	0		4370690|F|0-38:C>T-38:C>T	1R	53.5411		3605115	1B	154.001		4342516|F|0-20:G>T-20:G>T	2B	103.6
	10523514|F|0-13:T>C-13:T>C	1B	0		4215623|F|0-8:G>C-8:G>C	1R	65.7266		3606457	1B	158.551		3040807|F|0-48:A>T-48:A>T	2B	123.4
	3046820|F|0-32:A>G-32:A>G	1B	3.4		4548512	1R	69.986		8513421	1B	162.473		3608484|F|0-29:C>T-29:C>T	2B	127
	4367550|F|0-66:G>A-66:G>A	1B	6.7		4558656	1R	73.2151		4349685	1B	174.286		19759458|F|0-24:T>A-24:T>A	2B	132.7
	10523287|F|0-10:G>C-10:G>C	1B	7.6		19758128	1R	79.8923		4569232	1B	183.453		8513008|F|0-34:G>A-34:G>A	2B	132.7
	3614191|F|0-22:G>A-22:G>A	1B	12.1		4345215|F|0-23:C>A-23:C>A	2A	0		4569556	1B	192.821		4568497|F|0-17:C>T-17:C>T	2B	134.1
	4369022|F|0-37:G>C-37:G>C	1B	16.3		4213666	2A	6.06964		11909214	1B	206.681		4552964|F|0-34:T>C-34:T>C	2B	134.1
	3042433|F|0-10:T>C-10:T>C	1B	17.8		3616554	2A	7.89108		4215139	1B	217.327		4207127|F|0-36:G>A-36:G>A	2B	134.8
	4204453|F|0-17:A>G-17:A>G	1B	19.2		4213005|F|0-13:G>T-13:G>T	2A	11.9893		4564233|F|0-7:A>G-7:A>G	1B	233.336		4557511|F|0-6:A>G-6:A>G	2B	134.9
	11911681|F|0-20:C>T-20:C>T	1B	22		4212527	2A	15.044		4369535	1R	0		3048113|F|0-32:T>G-32:T>G	2B	136.3
	4339730|F|0-16:C>T-16:C>T	1B	24.8		4221572	2A	16.7472		4373891|F|0-32:T>C-32:T>C	1R	11.1649		3607486|F|0-24:T>G-24:T>G	2B	139
	3603480|F|0-30:A>G-30:A>G	1B	27.8		3046836|F|0-36:C>T-36:C>T	2A	23.6519		10519563	1R	17.2619		4372487|F|0-26:T>G-26:T>G	2B	142.7
	3045316|F|0-48:C>A-48:C>A	1B	38.4		4210047|F|0-27:G>A-27:G>A	2A	38.1264		11909798	1R	20.3023		10517361|F|0-33:T>C-33:T>C	2B	144
	3618263|F|0-41:G>C-41:G>C	1B	39.7		4372110|F|0-18:C>T-18:C>T	2B	0		4345101	1R	25.2256		3048234|F|0-31:T>C-31:T>C	2B	144.8
	3616740|F|0-43:A>G-43:A>G	1B	42.1		4360063	2B	5.15456		8521667	1R	30.6255		3041167|F|0-65:G>T-65:G>T	2B	147.1
	10516576|F|0-16:G>C-16:G>C	1B	42.9		16353677	2B	13.6465		4217527	1R	34.7881		3046194|F|0-31:A>G-31:A>G	2B	147.8
	4341077|F|0-22:C>G-22:C>G	1B	44		3046768|F|0-15:A>G-15:A>G	2B	17.943		10523666	1R	42.9431		3042042|F|0-5:T>A-5:T>A	2B	149.1
	3048100|F|0-9:A>G-9:A>G	1B	46.4		19757199	2B	21.6798		3613167	1R	50.8577		11911490|F|0-41:G>T-41:G>T	2B	149.7
	3042917|F|0-48:C>G-48:C>G	1B	47.3		19757226	2B	24.915		3043064	1R	60.1072		11911705|F|0-32:A>G-32:A>G	2B	150.4
	4553436|F|0-20:C>A-20:C>A	1B	47.9		14475928|F|0-10:T>A-10:T>A	2B	33.4486		4550098	1R	65.0521		3624999|F|0-20:T>C-20:T>C	2B	151.4
	3606717|F|0-37:G>C-37:G>C	1B	48.8		4348732	2B	42.6483		8538984	1R	70.3141		3046713|F|0-25:C>G-25:C>G	2B	153.5
	3616976|F|0-21:T>C-21:T>C	1B	49.5		10516388	2B	46.9665		4345387	1R	79.966		8510541|F|0-15:T>C-15:T>C	2B	153.6
	3612566|F|0-41:A>T-41:A>T	1B	50.9		8519870	2B	49.6851		4214759	1R	83.7137		3042052|F|0-5:G>A-5:G>A	2B	153.6
	4368527|F|0-17:G>A-17:G>A	1B	52.8		3610361	2B	53.0463		4358076|F|0-7:T>C-7:T>C	1R	89.7064		4208900|F|0-67:G>C-67:G>C	2B	153.6
	3047799|F|0-55:C>T-55:C>T	1B	55.2		3615575|F|0-22:C>G-22:C>G	2B	57.457		3612768	1R	96.9822		3044946|F|0-19:T>A-19:T>A	2B	158
	3044655|F|0-33:T>A-33:T>A	1B	58.4		4208738|F|0-6:A>G-6:A>G	2B	75.0167		10523462|F|0-10:T>C-10:T>C	1R	103.219		4573304|F|0-20:A>G-20:A>G	2B	159.3
	3047834|F|0-34:C>T-34:C>T	1B	58.8		4208900|F|0-67:G>C-67:G>C	2B	85.5939		15996853	1R	111.069		4568188|F|0-23:G>A-23:G>A	2B	160.8
	3045707|F|0-20:A>T-20:A>T	1B	61.2		10513052	2B	96.8859		4362749|F|0-28:G>C-28:G>C	1R	117.255		10520941|F|0-30:T>C-30:T>C	2B	160.8
	3047419|F|0-44:A>C-44:A>C	1B	61.5		14472468	2B	102.094		3606480	1R	122.944		3040777|F|0-12:G>A-12:G>A	2B	160.8
	8510858|F|0-27:A>C-27:A>C	1B	63		3042052|F|0-5:G>A-5:G>A	2B	105.716		8517600	1R	134.79		3042051|F|0-66:G>T-66:G>T	2B	160.8
	3046044|F|0-56:C>A-56:C>A	1B	65		8535079	2B	113.19		4557531	2A	0		11912465|F|0-29:A>T-29:A>T	2B	160.8
	3617623|F|0-35:A>G-35:A>G	1B	68.2		8510541|F|0-15:T>C-15:T>C	2B	120.313		8510930|F|0-56:T>A-56:T>A	2A	29.5747		3048019|F|0-8:C>T-8:C>T	2B	160.8
	3047035|F|0-37:C>G-37:C>G	1B	69.7		3619558	2B	125.144		3044210|F|0-64:T>C-64:T>C	2A	44.8523		8511413|F|0-34:A>G-34:A>G	2B	160.8
	8512502|F|0-5:C>T-5:C>T	1B	70.7		10521024|F|0-13:A>G-13:A>G	2B	128.99		3047543|F|0-30:A>G-30:A>G	2A	57.6934		8534980|F|0-7:G>C-7:G>C	2B	160.8
	3042037|F|0-66:C>T-66:C>T	1B	75		3607486|F|0-24:T>G-24:T>G	2B	137.74		8512004	2A	65.6118		8511872|F|0-42:C>G-42:C>G	2B	160.8
	3041084|F|0-44:C>T-44:C>T	1B	76.6		3622821	2B	143.359		3042841|F|0-25:G>A-25:G>A	2A	74.3816		4202838|F|0-28:G>C-28:G>C	2B	160.8
	16357573|F|0-25:A>C-25:A>C	1B	78.7		3605484|F|0-35:A>C-35:A>C	2B	145.946		8521400	2A	83.3336		4353437|F|0-13:G>A-13:G>A	2B	161.1
	4211251|F|0-25:C>G-25:C>G	1B	79.6		4563131	2B	149.705		4566673	2A	92.4865		4368097|F|0-60:T>C-60:T>C	2B	161.1
	3045148|F|0-31:G>A-31:G>A	1B	83.6		4553468|F|0-34:T>G-34:T>G	2B	153.44		4344011	2A	108.184		4561430|F|0-32:C>G-32:C>G	2B	161.9
	3047619|F|0-55:C>G-55:C>G	1B	84.9		3042218|F|0-11:A>G-11:A>G	2B	156.964		3619025	2B	0		4210507|F|0-17:G>A-17:G>A	2B	161.9
	3040656|F|0-58:G>A-58:G>A	1B	86.9		8510350|F|0-18:G>C-18:G>C	2B	164.408		3608484|F|0-29:C>T-29:C>T	2B	32.0694		3043255|F|0-41:G>A-41:G>A	2B	161.9
	3617386|F|0-14:A>G-14:A>G	1B	88.4		3044977|F|0-35:A>C-35:A>C	2B	174.201		3042052|F|0-5:G>A-5:G>A	2B	54.2535		4210752|F|0-5:C>G-5:C>G	2B	161.9
	3046404|F|0-43:C>G-43:C>G	1B	88.6		3040771|F|0-59:T>C-59:T>C	2B	180.598		8519697	2B	68.4926		3042218|F|0-11:A>G-11:A>G	2B	161.9
	4345504|F|0-11:T>C-11:T>C	1B	90		4368097|F|0-60:T>C-60:T>C	2B	185.843		3614728|F|0-45:C>G-45:C>G	2B	78.6388		4553468|F|0-34:T>G-34:T>G	2B	161.9
	3043781|F|0-13:G>A-13:G>A	1B	91.7		4353437|F|0-13:G>A-13:G>A	2B	191.592		10517207|F|0-9:A>G-9:A>G	2B	91.0309		3043997|F|0-36:C>G-36:C>G	2B	161.9
	3040726|F|0-19:G>A-19:G>A	1B	92.3		3046713|F|0-25:C>G-25:C>G	2B	198.78		3612327|F|0-46:C>G-46:C>G	2B	106.255		3047911|F|0-22:T>C-22:T>C	2B	161.9
	3611442|F|0-25:G>T-25:G>T	1B	95.4		8534980|F|0-7:G>C-7:G>C	2B	204.247		4549207	2B	117.607		3045342|F|0-19:G>A-19:G>A	2B	161.9
	8509710|F|0-15:C>T-15:C>T	1B	96.6		3040773|F|0-38:C>T-38:C>T	2B	210.138		4342516|F|0-20:G>T-20:G>T	2B	123.45		11911498|F|0-30:A>G-30:A>G	2B	161.9
	8511549|F|0-49:C>A-49:C>A	1B	97.8		3624999|F|0-20:T>C-20:T>C	2B	221.215		3040807|F|0-48:A>T-48:A>T	2B	140.249		3048158|F|0-25:G>A-25:G>A	2B	161.9
	3605115|F|0-65:C>T-65:C>T	1B	98.3		8511413|F|0-34:A>G-34:A>G	2B	238.046		19759231	2B	148.601		3040773|F|0-38:C>T-38:C>T	2B	161.9
	3041239|F|0-21:A>G-21:A>G	1B	100.7		4572354	2B	244.876		19758341	2B	155.698		4210797|F|0-18:T>G-18:T>G	2B	161.9
	3041239|F|0-8:C>T-8:C>T	1B	100.7		4202838|F|0-28:G>C-28:G>C	2B	249.62		19757302	2B	166.456		3046403|F|0-25:A>G-25:A>G	2B	161.9
	3040598|F|0-36:A>G-36:A>G	1B	103.9		14479678|F|0-11:G>A-11:G>A	3A	0		3604711	2B	178.827		3040771|F|0-59:T>C-59:T>C	2B	161.9
	8511647|F|0-31:C>A-31:C>A	1B	107.2		19757700	3A	13.3145		19758198	2B	189.079		4206062|F|0-43:T>C-43:T>C	3B	0
	3048108|F|0-24:C>G-24:C>G	1B	110		10503667	3A	16.8198		4340308	2R	0		10525156|F|0-33:T>C-33:T>C	3B	0
	11910254|F|0-36:A>G-36:A>G	1B	112.6		4556585	3A	19.2749		3615081	2R	6.61134		3623829|F|0-26:T>C-26:T>C	3B	0
	8512765|F|0-25:G>T-25:G>T	1B	113.1		8515245	3A	21.3262		4360764	2R	13.7176		3047385|F|0-59:T>G-59:T>G	3B	1.2
	4358171|F|0-65:G>T-65:G>T	1B	115		8532795|F|0-30:T>C-30:T>C	3A	25.5127		10517057	2R	25.116		4548822|F|0-7:C>T-7:C>T	3B	2.4
	3603731|F|0-15:G>C-15:G>C	1B	115.3		4364793|F|0-13:C>G-13:C>G	3A	37.4037		4359798	3A	0		3042220|F|0-29:C>T-29:C>T	3B	3.2
	3043168|F|0-39:C>G-39:C>G	1B	121		8509699|F|0-31:G>C-31:G>C	3A	45.7271		4566342	3A	8.07082		3623465|F|0-28:A>C-28:A>C	3B	7.1
	3046904|F|0-42:C>T-42:C>T	1B	121.7		3040639|F|0-34:G>A-34:G>A	3A	50.6582		3041254|F|0-56:A>G-56:A>G	3A	22.2248		3623547|F|0-37:C>G-37:C>G	3B	7.1
	3041621|F|0-41:G>A-41:G>A	1B	123.2		4212987|F|0-11:A>C-11:A>C	3A	54.9763		3042146|F|0-58:G>A-58:G>A	3A	33.8026		8539430|F|0-44:T>G-44:T>G	3B	8.5
	3042199|F|0-56:T>A-56:T>A	1B	125.2		14476475	3A	60.7662		4360245|F|0-11:A>T-11:A>T	3A	45.9075		4566550|F|0-39:T>G-39:T>G	3B	9.9
	4371952|F|0-20:C>A-20:C>A	1B	130.6		3609296|F|0-24:C>T-24:C>T	3B	0		4361922	3A	60.1997		3045739|F|0-26:C>G-26:C>G	3B	10.9
	8535241|F|0-29:A>T-29:A>T	1B	140.3		19757071	3B	8.29494		4370707|F|0-21:C>T-21:C>T	3A	73.8442		14474486|F|0-20:G>C-20:G>C	3B	12.6
	4346922|F|0-7:C>G-7:C>G	1B	143.3		3046991|F|0-20:A>G-20:A>G	3B	12.5322		GWM533	3B	0		3613350|F|0-32:T>C-32:T>C	3B	12.6
	4215445|F|0-23:G>A-23:G>A	1B	147.1		4560351	3B	17.1105		8539436|F|0-7:C>T-7:C>T	3B	16.7017		8539706|F|0-34:C>G-34:C>G	3B	14.7
	16356282|F|0-18:G>A-18:G>A	1B	149.8		8520602	3B	21.7359		GWM493	3B	34.1201		10525390|F|0-10:A>G-10:A>G	3B	15.5
	3041802|F|0-20:C>T-20:C>T	1B	151.6		4208877|F|0-37:C>T-37:C>T	3B	26.0501		3619105	3B	59.5683		SSR_GWM533	3B	15.6
	3618432|F|0-53:G>C-53:G>C	1B	153.5		SSR_GWM533	3B	38.8033		8519659	3B	79.3956		8538315|F|0-5:G>T-5:G>T	3B	17.8
	3624373|F|0-9:G>C-9:G>C	1B	156.8		10524243|F|0-32:G>A-32:G>A	3B	53.4101		4218906	3B	94.9293		4554401|F|0-12:C>T-12:C>T	3B	17.8
	3611694|F|0-17:T>G-17:T>G	1B	160.2		3604347	5A	39.8622		8519238	3B	103.082		3612135|F|0-42:T>G-42:T>G	3B	31.2
	11912125|F|0-15:C>T-15:C>T	1B	168.1		Xiac0134	5R	15.0241		4553952	3B	110.685		4208877|F|0-37:C>T-37:C>T	3B	37.9
	4372313|F|0-56:C>A-56:C>A	1B	170.7		Xiac0132	5R	15.6047		3046639	3B	115.059		3046991|F|0-20:A>G-20:A>G	3B	44
	3624634|F|0-44:A>G-44:A>G	1B	172.4		3619326	5R	17.3402		4344110	3B	125.389		3616847|F|0-47:G>T-47:G>T	3B	49.3
	8511665|F|0-50:G>T-50:G>T	1B	172.5		Xiac0135	5R	19.7858		4367239|F|0-38:A>G-38:A>G	3B	137.051		3609296|F|0-24:C>T-24:C>T	3B	49.8
	3616825|F|0-37:T>G-37:T>G	1R	0		4351948	5R	39.5926		4201477	3B	159.44		4555442|F|0-20:G>A-20:G>A	3B	51.9
	10516642|F|0-14:T>C-14:T>C	1R	0.2		3044240|F|0-32:T>A-32:T>A	5R	103.534		4348225	4A	0		10524972|F|0-56:G>C-56:G>C	3B	53.3
	8512333|F|0-9:G>C-9:G>C	1R	3.5		4562694	5R	149.801		11911648	4A	14.232		10524243|F|0-32:G>A-32:G>A	3B	59.7
	4215623|F|0-8:G>C-8:G>C	1R	6.1		4205132	5R	154.792		8522806	4A	25.1211		3612466|F|0-31:A>G-31:A>G	3B	67.4
	4362749|F|0-28:G>C-28:G>C	1R	7.8		19757597	5R	159.462		10521701|F|0-7:C>G-7:C>G	4A	36.7158		14479870|F|0-26:A>T-26:A>T	3B	67.4
	4370690|F|0-38:C>T-38:C>T	1R	9.9		4363849|F|0-45:T>G-45:T>G	5R	223.518		11912700|F|0-26:C>G-26:C>G	4A	47.4649		3040737|F|0-45:T>G-45:T>G	3B	72.8
	4341637|F|0-6:T>C-6:T>C	1R	12.3		3040766|F|0-12:A>C-12:A>C	5R	237.86		4340035	4A	51.2459		3603806|F|0-24:G>A-24:G>A	3B	75.1
	3621919|F|0-14:C>T-14:C>T	1R	13.8		3042635|F|0-56:G>T-56:G>T	5R	283.614		4370293|F|0-6:C>T-6:C>T	4A	58.6566		4548433|F|0-9:A>G-9:A>G	3B	76.2
	10523462|F|0-10:T>C-10:T>C	1R	14.7		4221573|F|0-11:C>A-11:C>A	5R	338.886		4370293|F|0-24:G>C-24:G>C	4A	63.2081		4367239|F|0-38:A>G-38:A>G	3B	77.8
	4358076|F|0-7:T>C-7:T>C	1R	16.4		10497613	5R	343.671		4356251	4A	69.6973		8536359|F|0-13:T>C-13:T>C	3B	78.4
	4355769|F|0-11:T>C-11:T>C	1R	17.3		4218892	5R	346.562		3041350|F|0-53:T>C-53:T>C	4A	74.4755		14479678|F|0-40:G>C-40:G>C	3B	78.4
	16312168|F|0-41:T>C-41:T>C	1R	18.4		4217596	5R	347.206		10497209	4A	82.9955		10522275|F|0-14:A>G-14:A>G	3B	78.4
	3610710|F|0-18:C>A-18:C>A	1R	21.6		4213885	5R	348.54		10524876|F|0-5:A>C-5:A>C	4A	89.1191		4342828|F|0-7:C>G-7:C>G	3B	78.4
	3046738|F|0-61:G>A-61:G>A	1R	24.5		10507075	5R	353.096		4346262	4A	95.8538		4565144|F|0-28:T>G-28:T>G	3B	81.6
	10523762|F|0-16:A>C-16:A>C	1R	25.7		4550259	6B	19.8032		4365305	4A	100.956		3040755|F|0-59:C>T-59:C>T	3B	90.9
	4373891|F|0-32:T>C-32:T>C	1R	27.1		14479870|F|0-26:A>T-26:A>T	3B	58.4828		14473755	4A	111.404		3046599|F|0-25:C>T-25:C>T	3B	91.7
	3608318|F|0-16:G>C-16:G>C	1R	29		10524972|F|0-56:G>C-56:G>C	3B	61.4		10514293	4A	130.3		3614684|F|0-53:G>T-53:G>T	3B	94.5
	10519563|F|0-16:T>C-16:T>C	1R	29		4555442|F|0-20:G>A-20:G>A	3B	71.632		14477891|F|0-14:A>G-14:A>G	4A	154.853		4344494|F|0-12:T>C-12:T>C	3B	94.5
	4201394|F|0-10:T>C-10:T>C	1R	29.7		14479678|F|0-40:G>C-40:G>C	3B	81.4031		3614122	4B	0		4349831|F|0-26:C>T-26:C>T	3B	96.4
	4209935|F|0-39:C>A-39:C>A	1R	30.8		10522275|F|0-14:A>G-14:A>G	3B	87.5012		4221434	4B	15.8117		10507360|F|0-64:G>A-64:G>A	3B	97.1
	4345030|F|0-9:G>A-9:G>A	1R	32.6		4565144|F|0-28:T>G-28:T>G	3B	94.2631		4204523	4B	29.9987		4355510|F|0-14:G>A-14:G>A	3B	100.1
	8538798|F|0-63:A>G-63:A>G	1R	33.3		SSR_GWM493	3B	110.162		4550060	4R	0		3043632|F|0-23:A>C-23:A>C	3B	102.5
	4369310|F|0-6:C>G-6:C>G	1R	36.1		8539436	3B	119.859		4355728|F|0-41:T>A-41:T>A	4R	23.1384		3046830|F|0-16:C>G-16:C>G	3B	102.7
	4202254|F|0-11:C>A-11:C>A	1R	36.1		11908516	3B	124.187		4356250|F|0-7:G>C-7:G>C	4R	37.6903		3046376|F|0-5:T>C-5:T>C	3B	105
	3044713|F|0-49:T>C-49:T>C	2A	0		11908503	3B	126.659		8517639	4R	45.6942		3618189|F|0-15:G>A-15:G>A	3B	105.3
	3043855|F|0-24:C>G-24:C>G	2A	0		3612135|F|0-42:T>G-42:T>G	3B	131.54		4366861|F|0-27:A>G-27:A>G	4R	50.9269		4203829|F|0-14:G>C-14:G>C	3B	105.3
	3040551|F|0-19:T>A-19:T>A	2A	2		4554401|F|0-12:C>T-12:C>T	3B	141.037		10512136|F|0-6:T>C-6:T>C	4R	65.3747		3046789|F|0-36:A>G-36:A>G	3B	105.3
	4565481|F|0-41:T>C-41:T>C	2A	5.5		3613350|F|0-32:T>C-32:T>C	3B	148.935		3611647	4R	73.874		3613038|F|0-26:T>C-26:T>C	3B	105.3
	3046836|F|0-36:C>T-36:C>T	2A	25		3623829|F|0-26:T>C-26:T>C	3B	158.505		10521823	4R	76.585		3040756|F|0-53:A>C-53:A>C	3B	105.3
	4207946|F|0-25:A>C-25:A>C	2A	27.7		3048012|F|0-48:C>A-48:C>A	3B	186.446		3613362	4R	78.9999		SSR_GWM493	3B	105.3
	3047120|F|0-7:A>G-7:A>G	2A	29.7		14476350|F|0-26:C>G-26:C>G	3B	191.07		3621477	4R	81.327		3048012|F|0-48:C>A-48:C>A	3B	105.3
	4207135|F|0-49:T>G-49:T>G	2A	31.1		10525346|F|0-14:A>T-14:A>T	3B	194.468		4367165|F|0-46:A>C-46:A>C	4R	84.5113		14476350|F|0-26:C>G-26:C>G	3B	105.3
	4205323|F|0-24:G>A-24:G>A	2A	34		4567314|F|0-58:G>C-58:G>C	3B	203.799		19758495|F|0-16:A>G-16:A>G	4R	92.4446		10525346|F|0-14:A>T-14:A>T	3B	105.3
	4213005|F|0-13:G>T-13:G>T	2A	36.4		14476457	3B	205.947		4368029|F|0-33:T>C-33:T>C	4R	101.454		4221332|F|0-23:C>T-23:C>T	3B	105.3
	8510173|F|0-5:A>C-5:A>C	2A	37.4		14470335	3B	207.75		8513490	4R	108.653		8539436|F|0-7:C>T-7:C>T	3B	105.3
	4343927|F|0-24:A>G-24:A>G	2A	40.3		14468732	3R	0		8511126	4R	113.052		4346573|F|0-7:T>C-7:T>C	3B	106.1
	4210030|F|0-24:G>C-24:G>C	2A	42.3		19758881	3R	7.95242		4367528|F|0-35:G>C-35:G>C	4R	117.752		8512741|F|0-6:G>A-6:G>A	3B	107.4
	3046584|F|0-5:C>T-5:C>T	2A	44.4		10518230	3R	12.2098		3041453|F|0-39:G>T-39:G>T	4R	124.059		8510168|F|0-8:A>G-8:A>G	3B	108.7
	3040864|F|0-68:T>C-68:T>C	2A	47.6		4208183|F|0-39:G>A-39:G>A	3R	16.3771		8514049	4R	127.648		4370235|F|0-35:A>G-35:A>G	3B	110.6
	3047555|F|0-36:T>C-36:T>C	2A	50.2		4365220|F|0-7:T>C-7:T>C	3R	32.0869		4564471|F|0-20:T>G-20:T>G	4R	135.217		4340546|F|0-5:T>C-5:T>C	3B	111.3
	4367426|F|0-67:C>T-67:C>T	2A	55.2		8512645|F|0-49:G>C-49:G>C	3R	43.5558		3616653|F|0-58:C>G-58:C>G	4R	150.072		3624438|F|0-32:A>C-32:A>C	3B	111.9
	3047962|F|0-41:T>G-41:T>G	2A	57.4		8539707|F|0-12:A>G-12:A>G	3R	49.4366		3615005|F|0-55:T>C-55:T>C	4R	168.186		4567314|F|0-58:G>C-58:G>C	3B	117.4
	4559480|F|0-56:G>C-56:G>C	2A	57.4		4213873	3R	52.9122		3615005|F|0-49:A>C-49:A>C	4R	173.713		4556333|F|0-13:G>A-13:G>A	3B	129.7
	4347848|F|0-48:T>A-48:T>A	2B	0		15997458	3R	56.2993		4203199	4R	185.356		3047112|F|0-43:C>G-43:C>G	3B	145.4
	3615705|F|0-55:C>T-55:C>T	2B	0		11908196	3R	60.9579		8509973|F|0-17:A>G-17:A>G	4R	191.361		4200924|F|0-20:A>G-20:A>G	3B	146
	4348337|F|0-61:C>T-61:C>T	2B	1.1		4372363	3R	63.0233		3614918|F|0-23:A>C-23:A>C	4R	203.778		3608532|F|0-14:T>G-14:T>G	3B	147.5
	3617148|F|0-30:G>A-30:G>A	2B	1.1		4563779|F|0-22:T>C-22:T>C	3R	66.1418		4352918	4R	214.261		4353853|F|0-14:A>G-14:A>G	3B	147.8
	4350421|F|0-13:T>C-13:T>C	2B	2.4		4339465	3R	70.5801		8511474|F|0-65:T>A-65:T>A	4R	225.673		3046248|F|0-11:C>G-11:C>G	3B	149.1
	4339726|F|0-8:C>T-8:C>T	2B	3.4		4347109|F|0-24:G>T-24:G>T	3R	73.9257		4213030	5A	0		4368313|F|0-58:T>G-58:T>G	5A	10.3
	3616641|F|0-15:T>G-15:T>G	2B	3.9		8514266	3R	76.6103		4202891	5A	13.023		3044451|F|0-13:A>G-13:A>G	5A	15.9
	8538689|F|0-20:A>G-20:A>G	2B	6.3		8513620	3R	78.9362		4341743	5A	26.4481		3044668|F|0-23:G>T-23:G>T	5A	35.4
	8512042|F|0-25:T>C-25:T>C	2B	10.9		4553262	3R	83.1164		4348570|F|0-62:T>G-62:T>G	5A	32.4982		3044323|F|0-30:T>C-30:T>C	5A	60.4
	8538153|F|0-13:C>G-13:C>G	2B	11.7		8513625	3R	87.2607		3040691|F|0-52:C>A-52:C>A	5A	52.0707		3043615|F|0-6:C>G-6:C>G	5A	64.9
	3040875|F|0-16:T>C-16:T>C	2B	11.7		#N/A	4A	0		8512997|F|0-15:G>C-15:G>C	5A	61.0884		3622389|F|0-26:T>G-26:T>G	5A	66.2
	4344073|F|0-22:C>G-22:C>G	2B	13.4		#N/A	4A	15.3985		11909867	5A	66.8197		3044443|F|0-41:C>G-41:C>G	5A	67.3
	4346115|F|0-8:G>A-8:G>A	2B	13.4		#N/A	4A	64.7819		8515505	5A	70.1897		3612827|F|0-13:T>C-13:T>C	5A	67.9
	4351699|F|0-8:T>G-8:T>G	2B	14.2		#N/A	4A	89.522		8515141	5A	77.3809		3622789|F|0-8:G>A-8:G>A	5A	71.9
	4339218|F|0-30:G>C-30:G>C	2B	15.6		#N/A	4A	155.243		19758088	5A	85.6948		SSR_B56	5A	72.6
	4570925|F|0-9:G>C-9:G>C	2B	16.6		10522958|F|0-15:G>A-15:G>A	4B	0		3612414	5A	92.6536		4202279|F|0-25:C>T-25:C>T	5A	72.7
	14475943|F|0-9:G>A-9:G>A	2B	18.5		10500352	4B	2.35642		3622319	5A	100.601		3044232|F|0-20:G>T-20:G>T	5A	75.6
	4206876|F|0-32:C>G-32:C>G	2B	18.5		10511692	4B	4.80188		11909166	5A	108.868		3617012|F|0-24:G>C-24:G>C	5A	77.2
	8512939|F|0-11:C>G-11:C>G	2B	20.1		4371444	4B	10.7397		8522752	5A	116.818		8511982|F|0-33:T>C-33:T>C	5A	77.8
	3046566|F|0-53:A>G-53:A>G	2B	20.1		3606573|F|0-28:G>A-28:G>A	4R	0		4340349	5A	127.77		4340705|F|0-24:A>T-24:A>T	5A	80
	19758994|F|0-39:A>G-39:A>G	2B	23.6		19757187	4R	13.1086		4343261	5A	130.692		3044642|F|0-5:C>A-5:C>A	5A	80.6
	4207172|F|0-28:G>C-28:G>C	2B	24.3		3045043|F|0-23:C>G-23:C>G	4R	20.8059		4561479	5A	135.149		8512585|F|0-47:C>T-47:C>T	5A	80.6
	4369268|F|0-54:C>G-54:C>G	2B	24.7		19757342	4R	34.0378		8513836	5A	139.329		3048217|F|0-26:T>C-26:T>C	5A	80.6
	4559885|F|0-17:G>A-17:G>A	2B	24.9		10519603	4R	38.5935		3046809	5A	142.276		4345993|F|0-50:C>T-50:C>T	5A	80.8
	8535302|F|0-38:A>G-38:A>G	2B	28.1		4561212	4R	42.816		4560631	5A	154.47		3047343|F|0-35:A>G-35:A>G	5A	81.3
	4362307|F|0-10:C>T-10:C>T	2B	31		4215451	4R	46.5377		3041551|F|0-68:G>T-68:G>T	5A	169.308		4341775|F|0-14:G>A-14:G>A	5A	81.4
	4206961|F|0-50:C>G-50:C>G	2B	32.4		8509686|F|0-25:T>C-25:T>C	4R	49.3629		3042912|F|0-22:C>T-22:C>T	5A	206.012		8511754|F|0-18:A>G-18:A>G	5A	81.4
	8539613|F|0-7:A>G-7:A>G	2B	34		4216916	4R	55.3962		4339476	5A	213.198		8511754|F|0-8:T>C-8:T>C	5A	81.4
	4556267|F|0-40:C>T-40:C>T	2B	34.9		8511594|F|0-10:G>A-10:G>A	4R	64.3207		3620835	5A	220.987		4209786|F|0-20:T>A-20:T>A	5A	81.4
	8511159|F|0-11:C>T-11:C>T	2B	35.4		3608967	4R	69.0734		4547921	5A	234.681		4209303|F|0-13:C>G-13:C>G	5A	81.4
	4214282|F|0-11:C>T-11:C>T	2B	35.6		19757775	4R	71.8526		4552376	5A	238.109		SSR_B180	5A	82.4
	8510655|F|0-66:G>T-66:G>T	2B	35.9		10504639	4R	72.6428		3620113	5A	241.195		4358304|F|0-13:T>G-13:T>G	5A	82.4
	4212218|F|0-38:T>G-38:T>G	2B	36.4		8510212|F|0-10:C>T-10:C>T	4R	74.0959		8517179	5A	246.077		4208849|F|0-14:T>G-14:T>G	5A	82.6
	4201051|F|0-15:A>G-15:A>G	2B	37.7		19758669|F|0-16:G>C-16:G>C	4R	78.7404		19758089	5A	251.704		3043582|F|0-8:T>C-8:T>C	5A	85
	16357430|F|0-6:T>C-6:T>C	2B	39.6		10522862	4R	81.0624		4559414	5A	261.342		19758850|F|0-25:T>C-25:T>C	5A	85
	16357430|F|0-19:T>G-19:T>G	2B	40.1		10504950	4R	84.7908		3617012|F|0-24:G>C-24:G>C	5A	276.258		4369263|F|0-48:G>C-48:G>C	5A	85
	3621034|F|0-23:A>G-23:A>G	2B	40.9		4359518|F|0-16:G>T-16:G>T	4R	88.1948		4205525	5A	284.921		4556655|F|0-8:C>T-8:C>T	5A	85
	4206075|F|0-60:C>G-60:C>G	2B	43.1		8517171	4R	90.3432		B180	5A	297.049		4211970|F|0-17:G>C-17:G>C	5A	106.3
	3043326|F|0-62:A>G-62:A>G	2B	44.9		19759140	4R	92.1908		B56	5A	317.669		10510387|F|0-11:G>A-11:G>A	5A	106.3
	4208676|F|0-21:G>C-21:G>C	2B	46.6		19757149	4R	94.3939		3609959	5A	328.097		8510980|F|0-43:C>T-43:C>T	5A	108.8
	4209811|F|0-31:C>T-31:C>T	2B	47.8		4217850	4R	96.5961		4213869	5A	335.829		10524750|F|0-19:C>G-19:C>G	5A	114.6
	3048113|F|0-32:T>G-32:T>G	2B	48.1		8511227|F|0-21:A>C-21:A>C	4R	103.133		4358304|F|0-13:T>G-13:T>G	5A	344.948		3043111|F|0-18:A>G-18:A>G	5A	122.6
	4207127|F|0-36:G>A-36:G>A	2B	48.4		8531509|F|0-25:G>C-25:G>C	4R	110.583		8518040	5A	367.932		4369809|F|0-25:C>T-25:C>T	5A	123.2
	8513007|F|0-13:A>G-13:A>G	2B	49.2		3618968|F|0-59:G>A-59:G>A	4R	119.106		3044451|F|0-13:A>G-13:A>G	5A	380.275		8510566|F|0-24:T>C-24:T>C	5A	123.8
	11913045|F|0-31:A>G-31:A>G	2B	49.2		3613208|F|0-18:A>G-18:A>G	4R	128.744		3044668|F|0-23:G>T-23:G>T	5A	396.939		3048231|F|0-59:A>G-59:A>G	5A	124.9
	8513008|F|0-34:G>A-34:G>A	2B	49.3		3620154|F|0-36:C>A-36:C>A	4R	138.635		3607354	5B	0		14476192|F|0-16:G>A-16:G>A	5A	127.1
	19759458|F|0-24:T>A-24:T>A	2B	49.3		3048042|F|0-28:C>G-28:C>G	4R	154.025		4570425	5B	25.0756		4564410|F|0-5:T>C-5:T>C	5A	127.8
	8509816|F|0-35:A>G-35:A>G	2B	50.6		19757038	3B	211.559		4218856	5B	46.3709		4369428|F|0-18:T>C-18:T>C	5A	130.8
	4221456|F|0-6:A>G-6:A>G	2B	50.8		11908446	3B	215.697		8517390	5B	62.2833		3618419|F|0-12:C>T-12:C>T	5A	131.4
	4346932|F|0-24:T>G-24:T>G	2B	51.9		3621749	3B	220.967		4545103	5B	72.0131		3042912|F|0-22:C>T-22:C>T	5A	131.8
	3040739|F|0-36:A>G-36:A>G	2B	52.9		4200724	3B	224.636		3621999	5B	77.0883		10519396|F|0-10:A>G-10:A>G	5A	139
	10523135|F|0-36:G>A-36:G>A	2B	52.9		3616847|F|0-47:G>T-47:G>T	3B	238.361		3614451	5B	82.3245		3043439|F|0-42:A>C-42:A>C	5A	141.9
	4208573|F|0-11:C>T-11:C>T	2B	53.8		3613664|F|0-16:A>C-16:A>C	3B	248.117		4203410	5B	86.8883		3043887|F|0-43:T>C-43:T>C	5A	143.7
	3041025|F|0-45:C>G-45:C>G	2B	55.6		4353853|F|0-14:A>G-14:A>G	3B	254.057		8514774	5B	91.095		3041628|F|0-34:A>G-34:A>G	5A	145.3
	4372487|F|0-26:T>G-26:T>G	2B	57.6		4214553	3B	257.983		8533459	5B	93.2081		8536847|F|0-31:C>G-31:C>G	5A	150.4
	10517361|F|0-33:T>C-33:T>C	2B	58.3		4214040	3B	259.524		11908420	5B	97.338		4349070|F|0-19:A>G-19:A>G	5A	150.4
	3048234|F|0-31:T>C-31:T>C	2B	58.5		10518808	3B	261.317		4373782	5B	103.658		3047420|F|0-46:T>C-46:T>C	5A	152.9
	3041167|F|0-65:G>T-65:G>T	2B	59.7		10523888|F|0-9:T>C-9:T>C	3B	265.168		4217701	5B	108.64		3042383|F|0-68:C>A-68:C>A	5A	154.1
	3046194|F|0-31:A>G-31:A>G	2B	59.7		4204778	3B	268.954		8516835	5B	111.114		4368543|F|0-12:T>C-12:T>C	5A	155.3
	3042042|F|0-5:T>A-5:T>A	2B	60.6		4217649	3B	272.527		8510510	5B	113.279		3041551|F|0-68:G>T-68:G>T	5A	156.4
	11911490|F|0-41:G>T-41:G>T	2B	60.6		4217378	3B	277.629		4341347	5B	118.375		11910690|F|0-10:A>G-10:A>G	5A	158.1
	11911705|F|0-32:A>G-32:A>G	2B	61		4203391	3B	280.307		4371108|F|0-24:A>G-24:A>G	5B	137.696		8512997|F|0-15:G>C-15:G>C	5A	161.7
	4568188|F|0-23:G>A-23:G>A	2B	64.4		8512797|F|0-16:A>G-16:A>G	3B	289.707		10514814|F|0-21:A>G-21:A>G	5B	153.199		3045186|F|0-23:C>G-23:C>G	5A	161.9
	10520941|F|0-30:T>C-30:T>C	2B	66.1		3613038|F|0-26:T>C-26:T>C	3B	303.736		4369389|F|0-6:G>A-6:G>A	5B	163.602		3619312|F|0-12:G>C-12:G>C	5A	164.2
	3040777|F|0-12:G>A-12:G>A	2B	66.2		4221332|F|0-23:C>T-23:C>T	3B	320.142		10514255|F|0-33:G>T-33:G>T	5B	172.588		4339983|F|0-40:G>T-40:G>T	5A	167.7
	3042051|F|0-66:G>T-66:G>T	2B	66.2		8521580	3B	326.057		3613141	5B	183.599		4358724|F|0-28:C>A-28:C>A	5A	167.7
	11912465|F|0-29:A>T-29:A>T	2B	67.4		8510700	3B	348.178		10495732	5B	190.766		3616918|F|0-7:C>G-7:C>G	5A	167.7
	3048019|F|0-8:C>T-8:C>T	2B	67.4		4342838|F|0-43:C>T-43:C>T	5A	0		4216748	5B	201.521		4368950|F|0-35:C>G-35:C>G	5A	167.7
	8534980|F|0-7:G>C-7:G>C	2B	70.3		3046729|F|0-33:T>G-33:T>G	5A	8.78224		4339619	5B	213.787		4206836|F|0-29:C>G-29:C>G	5A	168.6
	8511413|F|0-34:A>G-34:A>G	2B	70.3		3615965	5A	14.6362		4364903	5B	224.405		3041413|F|0-24:C>T-24:C>T	5A	169.2
	4553468|F|0-34:T>G-34:T>G	2B	71.6		3622467|F|0-60:C>T-60:C>T	5A	19.896		4201091	5B	232		3616438|F|0-45:C>T-45:C>T	5A	171.5
	4567956|F|0-17:A>G-17:A>G	2B	71.6		8521652	5A	24.6318		4347049|F|0-19:A>G-19:A>G	5B	238.857		3621575|F|0-12:A>G-12:A>G	5A	171.6
	3042218|F|0-11:A>G-11:A>G	2B	72.4		3043362|F|0-33:G>A-33:G>A	5A	31.3602		4555660	5B	254.574		3040691|F|0-52:C>A-52:C>A	5A	171.6
	4353437|F|0-13:G>A-13:G>A	2B	72.4		3619312|F|0-12:G>C-12:G>C	5A	37.1073		11912744	5B	289.168		8511829|F|0-24:G>C-24:G>C	5R	30.4
	4573304|F|0-20:A>G-20:A>G	2B	73.1		8534109	5A	44.4126		3622440	5B	312.863		10507075|F|0-66:G>C-66:G>C	5R	32.2
	3043255|F|0-41:G>A-41:G>A	2B	73.5		3041308|F|0-25:C>T-25:C>T	5A	51.3447		4355792|F|0-27:C>T-27:C>T	5B	332.34		8510162|F|0-40:C>T-40:C>T	5R	32.5
	8511872|F|0-42:C>G-42:C>G	2B	74.9		4367859|F|0-39:T>C-39:T>C	5B	0		4351717	5B	345.619		4203295|F|0-11:T>A-11:T>A	5R	33.7
	4210752|F|0-5:C>G-5:C>G	2B	74.9		10519984	5B	6.33349		4552808	5B	359.121		15998544|F|0-21:G>C-21:G>C	5R	34.6
	3043997|F|0-36:C>G-36:C>G	2B	76.4		10496303	5B	9.84819		4367859|F|0-39:T>C-39:T>C	5B	372.601		4370061|F|0-47:C>G-47:C>G	5R	36.4
	3047911|F|0-22:T>C-22:T>C	2B	76.9		4339697	5B	13.0097		4204538	5B	390.103		4358777|F|0-13:T>G-13:T>G	5R	37.2
	3045342|F|0-19:G>A-19:G>A	2B	77.8		4341664	5B	18.562		10524936|F|0-22:A>G-22:A>G	5B	404.054		3047741|F|0-43:C>A-43:C>A	5R	38.4
	11911498|F|0-30:A>G-30:A>G	2B	78.2		4369117	5B	20.8567		4552432	5B	415.856		4210475|F|0-54:T>C-54:T>C	5R	41.6
	4561430|F|0-32:C>G-32:C>G	2B	79.2		3609739	5B	25.9202		4544998	5B	421.906		3041225|F|0-17:T>A-17:T>A	5R	42.2
	4210507|F|0-17:G>A-17:G>A	2B	79.2		3605462|F|0-31:C>G-31:C>G	5B	29.1628		3604930	5B	426.808		3040767|F|0-6:C>T-6:C>T	5R	43.6
	10519708|F|0-19:C>T-19:C>T	2B	80.6		4349704|F|0-63:C>T-63:C>T	5B	34.2832		3605189	5B	433.017		8510762|F|0-17:C>T-17:C>T	5R	45
	3042584|F|0-53:A>G-53:A>G	2B	81.9		4348234|F|0-5:C>G-5:C>G	5B	38.8494		4203880	5B	441.247		4215785|F|0-9:T>G-9:T>G	5R	46.7
	4368097|F|0-60:T>C-60:T>C	2B	82.6		4551070|F|0-15:G>C-15:G>C	5B	43.9703		4212897	5B	463.968		4368460|F|0-9:G>T-9:G>T	5R	47.6
	3044508|F|0-15:T>C-15:T>C	2B	84.7		3616958|F|0-25:C>T-25:C>T	5B	49.0748		8539573|F|0-62:G>A-62:G>A	5B	479.284		3619923|F|0-47:G>A-47:G>A	5R	49
	3617015|F|0-56:T>C-56:T>C	2B	86		3048005|F|0-57:G>A-57:G>A	5B	52.6396		10523685|F|0-11:T>C-11:T>C	5B	491.791		4215609|F|0-37:G>A-37:G>A	5R	49.1
	8510350|F|0-18:G>C-18:G>C	2B	86.2		4346347|F|0-38:G>C-38:G>C	5B	57.4599		8509782|F|0-60:C>G-60:C>G	5B	502.45		3044240|F|0-45:C>G-45:C>G	5R	51
	4564441|F|0-40:G>A-40:G>A	2B	86.7		3617366|F|0-14:T>C-14:T>C	5B	64.2471		3045122|F|0-8:C>T-8:C>T	5B	518.721		8533380|F|0-13:C>G-13:C>G	5R	52.3
	4210797|F|0-18:T>G-18:T>G	2B	87.9		8511684|F|0-25:G>A-25:G>A	5B	71.7794		4216635|F|0-10:T>C-10:T>C	5B	528.901		3046128|F|0-28:C>G-28:C>G	5R	54.4
	3040773|F|0-38:C>T-38:C>T	2B	90.1		8515404	5B	82.9323		4210840	5B	545.03		8511622|F|0-5:C>A-5:C>A	5R	54.9
	3048158|F|0-25:G>A-25:G>A	2B	91.3		3612609	5B	90.4421		4551511	5B	575.026		4213814|F|0-24:A>T-24:A>T	5R	55
	3044977|F|0-35:A>C-35:A>C	2B	94.4		4544823	5B	98.9546		4350011	5B	601.643		3618115|F|0-24:G>C-24:G>C	5R	56.9
	4211419|F|0-41:T>C-41:T>C	2B	95.9		4339703	5B	100.732		3621677	5R	0		8535839|F|0-9:C>G-9:C>G	5R	57.8
	3046403|F|0-25:A>G-25:A>G	2B	97.3		4547304	5B	104.077		19759197	5R	17.4848		3615271|F|0-15:G>C-15:G>C	5R	59.7
	3040771|F|0-59:T>C-59:T>C	2B	97.3		3610616|F|0-46:A>G-46:A>G	5B	111.876		4217803|F|0-32:A>G-32:A>G	5R	36.1162		4572801|F|0-26:G>A-26:G>A	5R	61.4
	3044946|F|0-19:T>A-19:T>A	2B	99.9		8513201	5B	120.152		8531089	5R	43.9407		4339290|F|0-10:G>C-10:G>C	5R	61.8
	3042556|F|0-37:A>G-37:A>G	2B	100.7		3604438|F|0-5:A>G-5:A>G	5B	130.581		10498259	5R	69.8053		4200926|F|0-6:T>C-6:T>C	5R	64
	3046175|F|0-29:A>G-29:A>G	2B	100.9		8519965	5B	133.307		10511640	5R	92.0907		10520222|F|0-9:C>T-9:C>T	5R	64.1
	3617608|F|0-12:C>G-12:C>G	2B	100.9		4216474	5B	135.83		4368984|F|0-41:G>A-41:G>A	5R	99.5195		3604134|F|0-27:G>A-27:G>A	5R	64.9
	3605700|F|0-7:G>A-7:G>A	2B	102.9		4349657|F|0-17:G>A-17:G>A	5A	60.2916		3613806	5R	113.572		4218413|F|0-29:G>T-29:G>T	5R	65
	3605484|F|0-35:A>C-35:A>C	2B	105.6		4358724|F|0-28:C>A-28:C>A	5A	70.2471		8510861|F|0-8:C>G-8:C>G	5R	121.992		8537234|F|0-28:A>C-28:A>C	5R	66.8
	3046626|F|0-49:A>C-49:A>C	2B	107.1		3616918|F|0-7:C>G-7:C>G	5A	77.5837		3614221|F|0-5:A>G-5:A>G	5R	131.827		4355950|F|0-17:A>C-17:A>C	5R	68.9
	8510541|F|0-15:T>C-15:T>C	2B	108.7		4219458	5A	81.8504		4355950|F|0-17:A>C-17:A>C	5R	141.377		4358372|F|0-13:T>G-13:T>G	5R	74.7
	4557511|F|0-6:A>G-6:A>G	2B	115.1		4368950|F|0-35:C>G-35:C>G	5A	87.5258		3040999	5R	146.021		4551383|F|0-32:G>C-32:G>C	5R	74.7
	4552964|F|0-34:T>C-34:T>C	2B	115.6		4361203|F|0-42:G>T-42:G>T	5A	95.7526		3613671|F|0-61:T>C-61:T>C	5R	152.209		10509424|F|0-13:A>T-13:A>T	5R	74.7
	4568497|F|0-17:C>T-17:C>T	2B	115.7		3042383|F|0-68:C>A-68:C>A	5A	106.209		3618115|F|0-24:G>C-24:G>C	5R	161.22		4212683|F|0-12:G>C-12:G>C	5R	74.7
	4362126|F|0-24:A>G-24:A>G	2B	120.7		3613518	5A	111.979		4367516|F|0-13:C>G-13:C>G	5R	171.332		4354271|F|0-37:G>C-37:G>C	5R	74.7
	3047224|F|0-46:G>T-46:G>T	2B	122.5		4360918	5A	114.207		10508623|F|0-54:G>A-54:G>A	5R	180.286		3043065|F|0-17:C>T-17:C>T	5R	75.4
	3046048|F|0-33:G>T-33:G>T	2B	125.2		4368543|F|0-12:T>C-12:T>C	5A	124.354		3613715|F|0-10:T>A-10:T>A	5R	190.116		Xiac0130	5R	78.2
	3042109|F|0-23:T>C-23:T>C	2B	135.4		3043439|F|0-42:A>C-42:A>C	5A	132.181		3619923|F|0-47:G>A-47:G>A	5R	202.98		4368305|F|0-34:G>C-34:G>C	5R	79.4
	4214570|F|0-65:C>T-65:C>T	2B	135.9		4346745	5A	137.763		10520222|F|0-9:C>T-9:C>T	5R	216.374		16312805|F|0-9:A>C-9:A>C	5R	79.4
	4349371|F|0-17:T>A-17:T>A	2B	136		4219794	5A	140.637		10524840	5R	236.866		4217803|F|0-32:A>G-32:A>G	5R	79.4
	8537224|F|0-10:C>G-10:C>G	2B	136		4368313|F|0-58:T>G-58:T>G	5A	145.973		3615061|F|0-44:C>T-44:C>T	6A	0		8537991|F|0-19:T>C-19:T>C	5R	79.4
	3615895|F|0-39:A>T-39:A>T	2B	136.8		8536847|F|0-31:C>G-31:C>G	5A	154.583		3603268	6A	17.7164		Xiac0132	5R	79.4
	4342979|F|0-18:C>T-18:C>T	2B	138.7		4349070|F|0-19:A>G-19:A>G	5A	161.049		3621599	6A	27.0708		Xiac_131	5R	79.4
	3043472|F|0-42:A>G-42:A>G	2B	140.4		3041628|F|0-34:A>G-34:A>G	5A	167.172		15998011	6A	35.1768		Xiac0129	5R	79.4
	3043752|F|0-16:C>A-16:C>A	2B	142.3		3047420|F|0-46:T>C-46:T>C	5A	173.921		4365042	6A	38.7089		Xiac0134	5R	79.4
	3614695|F|0-40:T>C-40:T>C	2B	145.2		10497551	5A	179.1		4212965|F|0-64:G>A-64:G>A	6A	49.0636		Xiac0135	5R	79.4
	16353188|F|0-39:G>C-39:G>C	2B	149.5		3046128|F|0-28:C>G-28:C>G	5R	0		4346382|F|0-24:C>T-24:C>T	6A	66.5583		3614221|F|0-5:A>G-5:A>G	5R	79.4
	3043964|F|0-31:G>C-31:G>C	2B	151.9		4352888	5R	12.7282		3608240	6A	82.8627		4550653|F|0-16:G>C-16:G>C	5R	83.3
	3603506|F|0-15:G>A-15:G>A	2B	152.9		Xiac0131	5R	16.1881		3047173|F|0-65:G>A-65:G>A	6A	95.648		3048220|F|0-5:T>C-5:T>C	5R	86.7
	4220071|F|0-12:C>G-12:C>G	2B	153		Xiac0130	5R	18.5548		4574789	6A	101.249		3622112|F|0-32:A>C-32:A>C	5R	89.1
	8511843|F|0-14:G>C-14:G>C	3A	0		Xiac0129	5R	19.169		4554349	6A	103.979		8510861|F|0-8:C>G-8:C>G	5R	89.8
	4213879|F|0-37:G>A-37:G>A	3A	0		4358629	5R	31.7537		4220364	6A	109.207		3613461|F|0-15:T>C-15:T>C	5R	90.3
	10517634|F|0-19:C>T-19:C>T	3A	2.2		3045841|F|0-29:A>G-29:A>G	5R	37.141		8510976|F|0-15:G>A-15:G>A	6A	115.39		4218144|F|0-24:T>C-24:T>C	5R	91.9
	8532039|F|0-9:A>C-9:A>C	3A	7.6		4213124	5R	41.4554		3616261|F|0-30:T>C-30:T>C	6A	124.978		3041126|F|0-31:A>G-31:A>G	5R	93.5
	8510462|F|0-9:A>G-9:A>G	3A	8.9		8537234|F|0-28:A>C-28:A>C	5R	48.4475		4365325	6A	136.336		3616689|F|0-13:G>C-13:G>C	5R	94
	4217888|F|0-31:T>A-31:T>A	3A	14.7		4354271|F|0-37:G>C-37:G>C	5R	54.6962		3608860	6A	153.956		4342949|F|0-42:G>A-42:G>A	5R	96
	4553034|F|0-56:C>T-56:C>T	3A	15.7		4213814|F|0-24:A>T-24:A>T	5R	63.2233		8519159	6A	160.066		3041777|F|0-14:C>A-14:C>A	5R	97.2
	4212853|F|0-55:A>G-55:A>G	3A	32.6		8510162|F|0-40:C>T-40:C>T	5R	72.0216		3625053	6A	186.544		4214907|F|0-31:A>C-31:A>C	5R	98.6
	3043783|F|0-43:A>T-43:A>T	3A	34.5		8535029|F|0-17:T>A-17:T>A	5R	79.4704		10516559	6A	196.396		4372334|F|0-23:C>T-23:C>T	5R	101.6
	8531560|F|0-27:A>G-27:A>G	3A	42.4		8511883|F|0-37:C>T-37:C>T	5R	85.6683		19757985	6A	206.928		3045841|F|0-29:A>G-29:A>G	5R	101.7
	4349381|F|0-9:A>G-9:A>G	3A	45.7		4218144|F|0-24:T>C-24:T>C	5R	93.4922		19757664	6A	216.339		8510155|F|0-5:T>G-5:T>G	5R	101.7
	3046803|F|0-67:A>G-67:A>G	3A	46.5		3041777|F|0-14:C>A-14:C>A	5R	97.7534		19759364	6A	220.521		8511234|F|0-17:T>G-17:T>G	5R	101.7
	3044881|F|0-26:G>C-26:G>C	3A	48.4		4339199	5R	106.169		15996615	6A	225.716		8537768|F|0-18:T>C-18:T>C	5R	104.2
	4547360|F|0-32:T>C-32:T>C	3A	52.9		8514998	5R	110.45		19757969	6A	231.3		3044240|F|0-32:T>A-32:T>A	5R	104.6
	3048056|F|0-13:A>C-13:A>C	3A	55.8		19758131	5R	134.178		14474739	6A	238.303		8535029|F|0-17:T>A-17:T>A	5R	104.6
	4209464|F|0-20:G>C-20:G>C	3A	58		10494680	5R	145.665		4370194|F|0-6:C>T-6:C>T	6A	246.639		4364448|F|0-9:G>C-9:G>C	5R	107.1
	3042058|F|0-32:C>G-32:C>G	3A	59		8537997	5R	151.236		19757119	6A	258.799		4548418|F|0-7:G>A-7:G>A	5R	107.1
	4367715|F|0-41:G>C-41:G>C	3A	61.5		4575335	5R	156.628		10503572	6A	267.819		10511507|F|0-5:T>A-5:T>A	5R	112.6
	4354142|F|0-9:C>T-9:C>T	3A	64.2		4356752|F|0-8:G>T-8:G>T	5R	165.569		4573024|F|0-7:C>A-7:C>A	6A	279.488		3613671|F|0-61:T>C-61:T>C	5R	112.6
	3615201|F|0-25:G>A-25:G>A	3A	71.3		3046746|F|0-36:A>G-36:A>G	5R	173.249		3620295	6A	286.58		8511883|F|0-37:C>T-37:C>T	5R	112.6
	3047299|F|0-7:A>T-7:A>T	3A	72.3		8531860|F|0-9:G>A-9:G>A	5R	179.895		4556562	6A	290.898		3613715|F|0-10:T>A-10:T>A	5R	112.6
	8531529|F|0-12:A>G-12:A>G	3A	73.7		4207009|F|0-30:T>C-30:T>C	5R	189.203		3046498	6A	296.241		10508623|F|0-54:G>A-54:G>A	5R	112.6
	8512672|F|0-8:C>G-8:C>G	3A	74.8		4351372|F|0-29:T>C-29:T>C	5R	196.267		8509845	6A	303.884		4367516|F|0-13:C>G-13:C>G	5R	112.6
	4546755|F|0-10:T>C-10:T>C	3A	77.2		4571646|F|0-6:A>C-6:A>C	5R	202.276		4219305	6A	310.877		3041059|F|0-29:C>A-29:C>A	5R	113.6
	4339717|F|0-5:C>T-5:C>T	3A	79.5		8537532|F|0-8:A>G-8:A>G	5R	207.988		4363808	6A	314.655		3617226|F|0-11:T>C-11:T>C	5R	117.4
	3625150|F|0-30:T>C-30:T>C	3A	81.2		3607876|F|0-46:T>C-46:T>C	5R	215.611		4573562|F|0-62:G>A-62:G>A	6A	323.815		16356147|F|0-12:A>T-12:A>T	5R	119.3
	3618111|F|0-6:T>C-6:T>C	3A	83		4368663|F|0-8:C>T-8:C>T	5R	220.257		3613606	6A	346.207		8509926|F|0-53:G>C-53:G>C	5R	121
	3612874|F|0-39:C>A-39:C>A	3A	86.7		4566050|F|0-55:G>C-55:G>C	5R	228.614		4366011	6A	359.649		4368984|F|0-41:G>A-41:G>A	5R	121.1
	3612874|F|0-14:A>G-14:A>G	3A	87.6		4209185	5R	233.407		8534067	6A	368.68		10511847|F|0-30:G>C-30:G>C	5R	123.1
	3041804|F|0-51:C>T-51:C>T	3A	90.1		3042131	5R	240.239		3603807	6A	384.406		4349077|F|0-16:A>G-16:A>G	5R	125.5
	4211984|F|0-56:G>C-56:G>C	3A	101.3		4358973|F|0-14:T>C-14:T>C	5R	245.718		4339386	6A	410.696		3047859|F|0-32:A>T-32:A>T	5R	126.8
	11911025|F|0-30:C>G-30:C>G	3A	107.7		10521923|F|0-28:C>G-28:C>G	5R	253.101		4212425	6A	427.287		4372582|F|0-6:C>G-6:C>G	5R	130.2
	4219547|F|0-7:C>T-7:C>T	3A	109.6		4343052|F|0-32:T>C-32:T>C	5R	260.253		4341589|F|0-11:G>A-11:G>A	6A	449.162		3624076|F|0-23:G>A-23:G>A	5R	135.6
	4370535|F|0-14:T>C-14:T>C	3A	109.6		4372663|F|0-19:C>T-19:C>T	5R	266.434		4340445	6B	0		10522522|F|0-14:C>G-14:C>G	5R	139.1
	#N/A	3B	0		3623312|F|0-68:T>C-68:T>C	5R	272.916		3040572|F|0-6:A>T-6:A>T	6B	22.1416		4342343|F|0-17:A>G-17:A>G	5R	143.5
	#N/A	3B	35		3622590|F|0-19:T>C-19:T>C	5R	279.057		4210067|F|0-29:A>G-29:A>G	6B	37.1911		4369388|F|0-16:C>G-16:C>G	5R	147.1
	3612466|F|0-31:A>G-31:A>G	3B	70		3622843|F|0-45:G>C-45:G>C	5R	289.841		4552077	6B	47.4887		3623312|F|0-68:T>C-68:T>C	5R	148.4
	14479870|F|0-26:A>T-26:A>T	3B	70		4221592|F|0-20:G>C-20:G>C	5R	295.165		3044730|F|0-11:G>A-11:G>A	6B	52.7024		4215269|F|0-13:C>G-13:C>G	5R	151.7
	3040737|F|0-45:T>G-45:T>G	3B	73.7		10524133|F|0-14:A>G-14:A>G	5R	300.047		4220255|F|0-36:T>G-36:T>G	6B	76.3066		4372663|F|0-19:C>T-19:C>T	5R	157.1
	3603806|F|0-24:G>A-24:G>A	3B	75.8		4204938|F|0-37:C>T-37:C>T	5R	305.862		4349737|F|0-18:A>C-18:A>C	6B	89.6491		3606139|F|0-6:T>C-6:T>C	5R	161.1
	4548433|F|0-9:A>G-9:A>G	3B	76.6		4218228|F|0-10:C>A-10:C>A	5R	314.056		4369576|F|0-15:G>T-15:G>T	6B	97.7384		3616658|F|0-7:T>C-7:T>C	5R	165.3
	14479678|F|0-40:G>C-40:G>C	3B	78		3044550|F|0-17:A>G-17:A>G	5R	320.267		4206077|F|0-6:C>T-6:C>T	6B	107.92		4343052|F|0-32:T>C-32:T>C	5R	165.3
	8536359|F|0-13:T>C-13:T>C	3B	78		4201323|F|0-11:T>G-11:T>G	5R	327.474		4202016	6B	120.383		4349596|F|0-19:A>G-19:A>G	5R	169
	10522275|F|0-14:A>G-14:A>G	3B	78.2		10510650	5R	331.95		4354176	6B	151.106		4203815|F|0-10:A>G-10:A>G	5R	171.9
	4565144|F|0-28:T>G-28:T>G	3B	79		3613416|F|0-6:T>A-6:T>A	5R	335.352		8512302|F|0-65:T>C-65:T>C	6B	165.436		10521923|F|0-28:C>G-28:C>G	5R	174.9
	8539430|F|0-44:T>G-44:T>G	3B	84.4		10509118	5R	341.76		8514529	6B	176.396		10524133|F|0-33:C>T-33:C>T	5R	178.4
	3623465|F|0-28:A>C-28:A>C	3B	85.4		4212656|F|0-33:G>A-33:G>A	5R	345.274		10516780	6B	184.966		14479933|F|0-8:C>A-8:C>A	5R	180.1
	3623547|F|0-37:C>G-37:C>G	3B	85.4		4203306	5R	350.15		10519200	6B	194.907		10521057|F|0-10:A>C-10:A>C	5R	182.5
	10525390|F|0-10:A>G-10:A>G	3B	88		3044473|F|0-8:T>C-8:T>C	6A	0		4350272|F|0-25:C>G-25:C>G	6B	214.174		16358671|F|0-14:A>C-14:A>C	5R	189.8
	8539706|F|0-34:C>G-34:C>G	3B	88.1		3048122|F|0-15:T>C-15:T>C	6A	12.602		4348309	6R	0		4212656|F|0-33:G>A-33:G>A	5R	194.9
	10525156|F|0-33:T>C-33:T>C	3B	89.9		4563504|F|0-35:C>A-35:C>A	6A	24.5247		4201677|F|0-8:T>C-8:T>C	6R	25.9704		3608227|F|0-48:G>A-48:G>A	5R	194.9
	3623829|F|0-26:T>C-26:T>C	3B	91.7		10521577|F|0-13:G>A-13:G>A	6A	34.4047		4573358	6R	40.5986		10508847|F|0-59:T>C-59:T>C	5R	196
	3045739|F|0-26:C>G-26:C>G	3B	92.9		3042853|F|0-55:A>G-55:A>G	6A	42.6533		3622975	6R	46.618		4564732|F|0-22:C>G-22:C>G	7A	0
	4554401|F|0-12:C>T-12:C>T	3B	92.9		3045975|F|0-13:T>A-13:T>A	6A	49.5498		3612362	6R	49.9315		3047410|F|0-56:G>A-56:G>A	7A	0
	14474486|F|0-20:G>C-20:G>C	3B	95.1		19759364	6A	54.8923		4571720	6R	53.9409		3047348|F|0-9:C>T-9:C>T	7A	0
	3613350|F|0-32:T>C-32:T>C	3B	95.3		19757664	6A	58.9754		4200703	6R	60.0264		4350450|F|0-11:T>C-11:T>C	7A	0
	8510168|F|0-8:A>G-8:A>G	3B	105.6		3041137|F|0-13:C>A-13:C>A	6A	71.0953		3609911	6R	68.2195		3045662|F|0-37:A>C-37:A>C	7A	0
	4346573|F|0-7:T>C-7:T>C	3B	107.3		4365034	6A	80.5719		8535090	6R	74.0884		8510339|F|0-25:A>C-25:A>C	7A	0
	3046376|F|0-5:T>C-5:T>C	3B	108.1		4573562|F|0-62:G>A-62:G>A	6A	86.8006		8511643	6R	77.9382		4345289|F|0-18:A>T-18:A>T	7A	0
	3046830|F|0-16:C>G-16:C>G	3B	109.9		3623503	6A	93.114		4558863	6R	81.0787		4365444|F|0-17:C>G-17:C>G	7A	0
	4355510|F|0-14:G>A-14:G>A	3B	112		4573024|F|0-7:C>A-7:C>A	6A	97.7515		4353674	6R	86.5752		8538497|F|0-5:G>A-5:G>A	7A	0
	10507360|F|0-64:G>A-64:G>A	3B	113.4		3623881	6A	101.439		3620672	6R	92.238		4365701|F|0-33:G>A-33:G>A	7A	0
	3614684|F|0-53:G>T-53:G>T	3B	114.8		16356066	6A	104.859		10523766|F|0-66:A>G-66:A>G	6R	98.7213		3043390|F|0-46:C>T-46:C>T	7A	0
	4344494|F|0-12:T>C-12:T>C	3B	114.8		3605216|F|0-45:C>G-45:C>G	5R	361.214		4571930	6R	103.403		3041321|F|0-63:A>G-63:A>G	7A	0
	3046599|F|0-25:C>T-25:C>T	3B	116.1		4575464|F|0-10:C>A-10:C>A	6B	0		4572592	6R	107.741		3044826|F|0-60:A>G-60:A>G	7A	0
	3040755|F|0-59:C>T-59:C>T	3B	116.2		19759462	6B	5.65937		4200876	6R	113.634		3040781|F|0-29:C>T-29:C>T	7A	0
	3043854|F|0-41:A>G-41:A>G	3B	117.7		4359637|F|0-33:T>C-33:T>C	6B	10.9908		8536166	6R	119.226		3620501|F|0-51:T>C-51:T>C	7A	0
	3613664|F|0-16:A>C-16:A>C	3B	120.2		3621401|F|0-56:T>C-56:T>C	6B	16.811		8512338	6R	128.531		3047209|F|0-25:C>T-25:C>T	7A	0
	4353853|F|0-14:A>G-14:A>G	3B	121.6		4203605	6B	21.3609		3611799	6R	136.265		3045621|F|0-68:A>G-68:A>G	7A	0
	4200924|F|0-20:A>G-20:A>G	3B	122.9		4552045	6B	24.032		3614925	6R	141.063		8510968|F|0-15:C>T-15:C>T	7A	0
	3047112|F|0-43:C>G-43:C>G	3B	122.9		10500172	6B	42.935		4571382	6R	149.134		4575453|F|0-46:T>C-46:T>C	7A	0
	4372069|F|0-6:C>T-6:C>T	3B	123.6		10522217|F|0-19:C>G-19:C>G	6R	0		8512634	6R	152.143		3617251|F|0-10:G>C-10:G>C	7A	0.2
	3621237|F|0-13:C>G-13:C>G	3B	124.7		19759141|F|0-8:C>T-8:C>T	6R	20.8094		4364582	6R	157.265		3048180|F|0-6:T>C-6:T>C	7A	1.6
	8510245|F|0-12:C>T-12:C>T	3B	124.7		4204096|F|0-6:A>G-6:A>G	6R	27.2643		4550470	6R	164.191		3046073|F|0-6:T>C-6:T>C	7A	1.6
	3046248|F|0-11:C>G-11:C>G	3B	125.3		4573888|F|0-46:A>G-46:A>G	6R	34.5412		8515608	6R	171.735		4365299|F|0-18:G>A-18:G>A	7A	1.8
	3608532|F|0-14:T>G-14:T>G	3B	129.1		4555297	6R	39.1107		4373944	6R	180.172		4546240|F|0-7:A>G-7:A>G	7A	2.1
	4556333|F|0-13:G>A-13:G>A	3B	135.6		3045613|F|0-5:T>C-5:T>C	6R	43.7289		3620271	6R	191.541		4208214|F|0-52:C>T-52:C>T	7A	2.1
	3624438|F|0-32:A>C-32:A>C	3B	136.8		3613238|F|0-8:C>G-8:C>G	6R	56.6844		3604197	6R	201.978		3046262|F|0-53:G>C-53:G>C	7A	2.1
	4340546|F|0-5:T>C-5:T>C	3B	137.1		4545735|F|0-7:T>G-7:T>G	6R	64.3978		3606916	6R	204.614		4216793|F|0-25:G>A-25:G>A	7A	2.2
	4370235|F|0-35:A>G-35:A>G	3B	137.5		10520166	6R	70.2444		8531661|F|0-26:T>G-26:T>G	6R	211.728		4366897|F|0-21:A>C-21:A>C	7A	2.2
	8512741|F|0-6:G>A-6:G>A	3B	138.4		4211453|F|0-6:G>C-6:G>C	6R	79.1785		4205237	6R	220.529		8510360|F|0-7:G>A-7:G>A	7A	2.2
	3613038|F|0-26:T>C-26:T>C	3B	138.4		19759143	6R	83.8796		4558311	6R	225.323		3619224|F|0-27:G>A-27:G>A	7A	2.2
	3046789|F|0-36:A>G-36:A>G	3B	139.4		4551684	6R	88.7513		10523295	6R	229.424		3613527|F|0-27:T>C-27:T>C	7A	3.2
	4349831|F|0-26:C>T-26:C>T	3B	141.4		10522910	6R	93.5439		8535154	6R	233.122		3621171|F|0-11:T>A-11:T>A	7A	3.4
	3043632|F|0-23:A>C-23:A>C	3B	144.4		4211242|F|0-38:G>T-38:G>T	6R	96.6645		15997932|F|0-56:C>A-56:C>A	6R	239.874		3606651|F|0-14:G>A-14:G>A	7A	3.4
	4206062|F|0-43:T>C-43:T>C	3B	154.2		3046607|F|0-22:G>C-22:G>C	6R	105.051		4555495	6R	246.041		3040817|F|0-66:T>G-66:T>G	7A	4
	3047385|F|0-59:T>G-59:T>G	3B	154.5		3618027	6R	107.776		3611483|F|0-61:C>G-61:C>G	6R	251.391		19759127|F|0-20:T>G-20:T>G	7A	4
	4548822|F|0-7:C>T-7:C>T	3B	155.2		3623183	6R	109.803		3611483|F|0-64:A>C-64:A>C	6R	259.859		8535359|F|0-35:C>G-35:C>G	7A	4
	3042220|F|0-29:C>T-29:C>T	3B	155.3		3621978	6R	112.392		4339800	6R	269.917		3610348|F|0-12:G>C-12:G>C	7A	4
	4566550|F|0-39:T>G-39:T>G	3B	157.3		3624101|F|0-18:T>A-18:T>A	6R	115.648		4211453|F|0-6:G>C-6:G>C	6R	282.772		4368103|F|0-61:G>A-61:G>A	7A	4
	8538315|F|0-5:G>T-5:G>T	3B	160.4		4207478|F|0-27:T>G-27:T>G	6R	124.101		4218572	6R	290.144		3040859|F|0-10:A>G-10:A>G	7A	4
	4203829|F|0-14:G>C-14:G>C	3B	162.1		3043630|F|0-26:A>G-26:A>G	6R	135.232		8534834	6R	294.894		4207133|F|0-7:G>A-7:G>A	7A	4
	3618189|F|0-15:G>A-15:G>A	3B	162.1		10521673|F|0-59:C>A-59:C>A	6R	146.446		8539439	6R	298.049		4346295|F|0-22:A>G-22:A>G	7A	4
	3045246|F|0-6:T>C-6:T>C	3R	0		3043785|F|0-15:C>A-15:C>A	6R	155.012		4211775	6R	301.695		3043802|F|0-48:G>A-48:G>A	7A	4
	15997458|F|0-12:T>C-12:T>C	3R	0		3046672|F|0-37:A>G-37:A>G	6R	161.846		4209661|F|0-57:G>A-57:G>A	6R	305.317		10524688|F|0-21:A>G-21:A>G	7A	4
	3045246|F|0-17:C>T-17:C>T	3R	1.6		16358693|F|0-11:G>A-11:G>A	6R	167.536		8517274	6R	312.354		4549474|F|0-30:A>G-30:A>G	7A	4
	3045246|F|0-28:A>T-28:A>T	3R	3.6		16328747	6R	172.86		8537923|F|0-23:G>T-23:G>T	6R	324.192		4212270|F|0-11:T>C-11:T>C	7A	4
	4213353|F|0-14:G>C-14:G>C	3R	8.6		19757820	6R	180.467		4349563|F|0-27:T>C-27:T>C	6R	330.852		3044254|F|0-49:T>C-49:T>C	7A	4
	4344210|F|0-7:T>C-7:T>C	3R	11.2		4575453|F|0-46:T>C-46:T>C	7A	0		4342618	6R	342.819		3042384|F|0-16:C>A-16:C>A	7A	4
	4566181|F|0-14:G>A-14:G>A	3R	14.3		4346295|F|0-22:A>G-22:A>G	7A	15.4398		4344253	6R	348.48		4218019|F|0-65:T>A-65:T>A	7A	4
	3047061|F|0-13:A>G-13:A>G	3R	17.9		3045662|F|0-37:A>C-37:A>C	7A	24.1598		10499175	6R	354.614		3044607|F|0-8:T>C-8:T>C	7A	4.7
	3047355|F|0-12:A>T-12:A>T	3R	20.9		10524688|F|0-21:A>G-21:A>G	7A	31.9946		10500144	6R	362.004		4210132|F|0-27:C>G-27:C>G	7A	4.7
	4347109|F|0-24:G>T-24:G>T	3R	21.7		4212270|F|0-11:T>C-11:T>C	7A	38.8742		4218378	6R	373.818		4212761|F|0-44:A>G-44:A>G	7A	5
	8511310|F|0-7:C>G-7:C>G	3R	25.3		4366491	7A	43.6812		4202655	6R	377.451		3046683|F|0-21:T>C-21:T>C	7A	7.3
	11912946|F|0-36:A>T-36:A>T	3R	26.9		3044826|F|0-60:A>G-60:A>G	7A	48.5656		10525150|F|0-31:T>C-31:T>C	6R	381.742		3046716|F|0-33:C>T-33:C>T	7A	8.5
	4364898|F|0-14:G>A-14:G>A	3R	27.5		3040781|F|0-29:C>T-29:C>T	7A	54.9828		8515412	6R	386.481		3045484|F|0-39:G>C-39:G>C	7A	11.5
	3041974|F|0-58:A>G-58:A>G	3R	30.8		3041321|F|0-63:A>G-63:A>G	7A	62.6244		8510693|F|0-6:T>A-6:T>A	6R	396.445		3041327|F|0-55:T>C-55:T>C	7A	12.4
	3043993|F|0-18:T>A-18:T>A	3R	33.5		3042384|F|0-16:C>A-16:C>A	7A	71.947		11912933|F|0-24:C>T-24:C>T	6R	407.555		4354035|F|0-14:A>G-14:A>G	7A	30.2
	3045879|F|0-13:A>G-13:A>G	3R	36.9		10499198	7A	75.4518		4357206	6R	415.491		3042820|F|0-35:A>C-35:A>C	7A	37.2
	3619095|F|0-36:C>A-36:C>A	3R	38.1		3620501|F|0-51:T>C-51:T>C	7A	80.6959		10517507|F|0-20:G>T-20:G>T	6R	424.891		4212233|F|0-6:G>A-6:G>A	7A	40.9
	8539707|F|0-12:A>G-12:A>G	3R	40.3		3047209|F|0-25:C>T-25:C>T	7A	88.8429		4557681	6R	437.502		3041789|F|0-49:C>G-49:C>G	7A	49.5
	4342398|F|0-16:G>C-16:G>C	3R	43.4		3045621|F|0-68:A>G-68:A>G	7A	93.1905		8512066|F|0-41:G>C-41:G>C	6R	444.326		8512212|F|0-5:T>C-5:T>C	7A	119
	3042536|F|0-38:G>A-38:G>A	3R	46.5		8510968|F|0-15:C>T-15:C>T	7A	99.1804		4214984	6R	453.051		4358654|F|0-16:A>G-16:A>G	7A	121.7
	4345422|F|0-18:T>G-18:T>G	3R	49.1		3044254|F|0-49:T>C-49:T>C	7A	108.772		4201005	6R	458.327		4566440|F|0-15:G>A-15:G>A	7A	125.5
	4364530|F|0-11:G>A-11:G>A	3R	52.5		15996448	7A	113.623		8519690	6R	461.773		4210707|F|0-55:C>T-55:C>T	7A	126
	8539235|F|0-16:G>C-16:G>C	3R	56.2		4574603	7A	119.196		3047697|F|0-26:C>G-26:C>G	6R	471.564		19759597|F|0-9:C>T-9:C>T	7A	233.2
	8510200|F|0-13:G>C-13:G>C	3R	57.6		10511579	7A	121.661		8513697	6R	479.27		4214399|F|0-28:T>C-28:T>C	7A	342.5
	3622301|F|0-32:T>C-32:T>C	3R	60.4		3046073|F|0-6:T>C-6:T>C	7A	124.577		3044986|F|0-33:C>T-33:C>T	6R	490.745		8509727|F|0-17:C>A-17:C>A	7A	342.5
	4206106|F|0-65:A>C-65:A>C	3R	63.1		4552728	7A	129.131		3606211	7A	0		10521319|F|0-6:A>G-6:A>G	7A	344.4
	4203972|F|0-42:T>G-42:T>G	3R	64.3		3044607|F|0-8:T>C-8:T>C	7A	132.44		14475931	7A	30.1184		3043440|F|0-22:G>A-22:G>A	7A	344.9
	4339956|F|0-17:C>G-17:C>G	3R	67.3		4210132|F|0-27:C>G-27:C>G	7A	140.909		4203084	7A	60.4646		11912988|F|0-7:G>A-7:G>A	7A	345.6
	3604338|F|0-21:A>G-21:A>G	3R	70.2		3040817|F|0-66:T>G-66:T>G	7A	152.057		3622597	7A	77.543		3048200|F|0-53:G>C-53:G>C	7A	347
	8512645|F|0-49:G>C-49:G>C	3R	72		10498027	7A	156.755		4344017	7A	86.271		8509724|F|0-44:T>C-44:T>C	7A	347.6
	3047298|F|0-29:C>A-29:C>A	3R	74		3606651|F|0-14:G>A-14:G>A	7A	161.558		8538562	7A	90.1218		19759008|F|0-60:T>C-60:T>C	7A	347.7
	4351063|F|0-11:C>G-11:C>G	3R	75.5		4564732|F|0-22:C>G-22:C>G	7A	173.624		4341021	7A	94.3002		8511596|F|0-5:G>A-5:G>A	7A	347.9
	4563779|F|0-22:T>C-22:T>C	3R	77.3		10507598	7A	180.306		10501499	7A	102.809		4565419|F|0-47:G>T-47:G>T	7A	348.5
	3620862|F|0-37:T>C-37:T>C	3R	79.1		4217780	7A	189.818		3046877|F|0-43:T>C-43:T>C	7A	117.779		3046877|F|0-43:T>C-43:T>C	7A	349.5
	8539394|F|0-31:C>T-31:C>T	3R	81.2		3621489|F|0-54:A>C-54:A>C	7B	0		3613812	7A	128.133
	4217529|F|0-34:C>G-34:C>G	3R	83.5		4370908|F|0-41:T>G-41:T>G	7B	12.7219		8531953	7A	130.347
	4212902|F|0-24:T>A-24:T>A	3R	86.2		4570308	7B	21.2826		3606377	7A	135.679
	3046550|F|0-17:C>G-17:C>G	3R	87.3		10516838|F|0-30:C>A-30:C>A	7B	25.5431		3048200|F|0-53:G>C-53:G>C	7A	143.933
	3620134|F|0-35:G>A-35:G>A	3R	98.9		3047237|F|0-6:G>C-6:G>C	7B	32.2488		3616223	7A	150.247
	10522294|F|0-25:T>C-25:T>C	3R	101.5		3047943|F|0-18:A>G-18:A>G	7B	36.5473		19757727	7A	154.497
	8512498|F|0-7:G>T-7:G>T	3R	103.6		3610037|F|0-5:C>G-5:C>G	7B	41.9275		4205823	7A	161.437
	4567505|F|0-20:C>T-20:C>T	3R	109.1		8511444|F|0-55:T>C-55:T>C	7B	45.5254		8514068	7A	169.962
	3611904|F|0-24:T>C-24:T>C	3R	109.4		4207533|F|0-19:T>C-19:T>C	7B	51.8332		8537041|F|0-44:T>C-44:T>C	7A	182.89
	3609517|F|0-12:C>T-12:C>T	3R	114.7		3622544|F|0-25:C>T-25:C>T	7B	64.9262		11908507	7A	193.49
	4350385|F|0-22:C>A-22:C>A	3R	119.6		4204460|F|0-27:A>C-27:A>C	7B	89.4753		3043275|F|0-11:T>C-11:T>C	7A	209.132
	4553801|F|0-8:T>C-8:T>C	3R	121		4557077	7B	93.1931		4217105	7A	222.584
	4369932|F|0-13:T>C-13:T>C	3R	127.2		3046159|F|0-17:G>C-17:G>C	7B	94.9395		3612785	7A	233.012
	4205637|F|0-44:G>A-44:G>A	3R	130.1		4345380	7B	98.4509		4357889	7A	237.512
	4212188|F|0-19:A>G-19:A>G	3R	135		4574038|F|0-39:A>C-39:A>C	7B	107.06		8521051	7A	240.01
	4340256|F|0-10:C>A-10:C>A	3R	138.8		4547712|F|0-44:C>T-44:C>T	7B	120.286		4210643|F|0-29:A>G-29:A>G	7A	243.446
	3048201|F|0-14:A>C-14:A>C	3R	140.9		4342210|F|0-24:A>G-24:A>G	7B	131.724		19759597|F|0-9:C>T-9:C>T	7A	265.634
	4221330|F|0-19:T>G-19:T>G	3R	144.2		4213407	7B	134.092		11908235	7A	298.424
	4202609|F|0-23:G>C-23:G>C	3R	146.5		4365432	7B	138.319		15998274	7A	324.315
	4566784|F|0-13:A>G-13:A>G	3R	148.8		8522426	7B	142.984		4203633	7B	0
	15998554|F|0-5:A>T-5:A>T	3R	151.2		8522492	7B	147.181		4211263|F|0-59:C>T-59:C>T	7B	14.0915
	4352526|F|0-9:C>A-9:C>A	3R	153		4221374	7B	152.437		3046546|F|0-11:T>C-11:T>C	7B	27.3166
	4368567|F|0-67:C>T-67:C>T	3R	153.9		4372883	7B	158.235		4570308	7B	34.9606
	4368567|F|0-63:T>A-63:T>A	3R	156.2		8517452	7B	167.831		4347937|F|0-66:G>C-66:G>C	7B	38.1928
	4367301|F|0-16:C>G-16:C>G	3R	156.2		4351197	7B	170.815		16312545	7B	42.5307
	3046429|F|0-20:T>G-20:T>G	4A	0		11909959	7B	177.218		8521384	7B	44.7588
	8531377|F|0-33:A>G-33:A>G	4A	0.1		3042323|F|0-56:G>A-56:G>A	7B	183.805		4546926	7B	48.387
	4353110|F|0-22:A>G-22:A>G	4A	1.3		4373565|F|0-65:G>C-65:G>C	7B	193.417		4215654|F|0-34:G>A-34:G>A	7B	54.0522
	3040547|F|0-35:T>C-35:T>C	4A	3.2		4356232|F|0-28:G>A-28:G>A	7B	198.813		15998265	7B	65.0002
	4367675|F|0-40:A>T-40:A>T	4A	4.2		4366408	7B	201.418		4207094|F|0-35:C>G-35:C>G	7B	77.3626
	3045803|F|0-38:C>G-38:C>G	4A	5.9		4548722	7B	203.219		4201438|F|0-41:C>G-41:C>G	7B	90.6293
	10523626|F|0-38:C>T-38:C>T	4A	8.8		3618274|F|0-27:T>C-27:T>C	7B	206.545		4210441	7B	100.848
	14475485|F|0-8:A>G-8:A>G	4A	9.1		3623602	7B	208.535		4211660|F|0-42:C>T-42:C>T	7B	113.255
	8531741|F|0-22:G>A-22:G>A	4A	11		3609507|F|0-44:C>T-44:C>T	7B	213.054		3045131	7B	126.655
	8531145|F|0-12:G>A-12:G>A	4A	11.7		3621128	7B	215.939
	4346903|F|0-10:G>A-10:G>A	4A	14		8513043	7B	218.893
	3043139|F|0-41:C>A-41:C>A	4A	17.4		3616215|F|0-10:A>G-10:A>G	7B	223.872
	4355703|F|0-28:C>G-28:C>G	4A	18.5		3619185|F|0-30:A>G-30:A>G	7B	231.674
	19759466|F|0-18:A>T-18:A>T	4A	19.7
	19759466|F|0-28:G>C-28:G>C	4A	20.7
	4369437|F|0-21:A>G-21:A>G	4A	24.2
	4369839|F|0-27:A>C-27:A>C	4A	24.2
	4369352|F|0-21:A>G-21:A>G	4A	28.3
	8512312|F|0-22:C>T-22:C>T	4A	32.2
	3041767|F|0-37:C>T-37:C>T	4A	33.3
	4367834|F|0-38:G>C-38:G>C	4A	35.9
	4548995|F|0-52:A>G-52:A>G	4A	38.3
	4356532|F|0-26:G>C-26:G>C	4A	40.3
	8510272|F|0-23:C>T-23:C>T	4A	40.8
	4370148|F|0-23:A>G-23:A>G	4A	42.4
	4342671|F|0-45:T>C-45:T>C	4A	43.7
	3041339|F|0-29:T>C-29:T>C	4A	45.7
	3041011|F|0-49:G>T-49:G>T	4A	47.4
	4370576|F|0-13:T>G-13:T>G	4A	48.7
	4219108|F|0-12:G>T-12:G>T	4A	50
	4212915|F|0-65:G>C-65:G>C	4A	51.4
	4370642|F|0-32:G>C-32:G>C	4A	53.7
	4351282|F|0-44:C>G-44:C>G	4A	56.8
	4345593|F|0-21:G>C-21:G>C	4A	58.9
	10525079|F|0-5:C>A-5:C>A	4A	70
	11912332|F|0-20:C>G-20:C>G	4A	72.9
	4574060|F|0-5:T>C-5:T>C	4A	73.7
	16354127|F|0-18:C>T-18:C>T	4A	75.1
	4554644|F|0-20:C>T-20:C>T	4A	77.1
	4359204|F|0-43:C>G-43:C>G	4A	79.2
	10519071|F|0-7:G>A-7:G>A	4A	80.4
	4357772|F|0-16:A>G-16:A>G	4A	81
	4373475|F|0-22:G>C-22:G>C	4A	82.5
	8512449|F|0-27:A>G-27:A>G	4A	85.5
	4365044|F|0-8:C>T-8:C>T	4A	94.5
	8512212|F|0-13:G>C-13:G>C	4A	94.8
	3041112|F|0-26:G>A-26:G>A	4B	0
	8511249|F|0-10:C>G-10:C>G	4B	0
	3620552|F|0-31:G>C-31:G>C	4B	3.2
	4348275|F|0-6:C>T-6:C>T	4B	5.3
	10521898|F|0-31:G>A-31:G>A	4B	14.5
	4206295|F|0-27:C>G-27:C>G	4B	18.7
	3613355|F|0-23:A>G-23:A>G	4B	18.7
	10525143|F|0-37:T>C-37:T>C	4R	0
	8512478|F|0-25:G>C-25:G>C	4R	0
	8538981|F|0-11:A>G-11:A>G	4R	2.7
	4346013|F|0-8:T>C-8:T>C	4R	6.4
	4561347|F|0-47:C>A-47:C>A	4R	8.8
	4361147|F|0-14:G>A-14:G>A	4R	12.2
	4217801|F|0-22:C>G-22:C>G	4R	15.7
	3040707|F|0-59:C>G-59:C>G	4R	18.9
	3611538|F|0-20:T>G-20:T>G	4R	20.9
	3617141|F|0-26:A>T-26:A>T	4R	22.9
	3619045|F|0-27:G>T-27:G>T	4R	24.9
	3615065|F|0-44:G>C-44:G>C	4R	27.1
	3047932|F|0-17:A>C-17:A>C	4R	29.8
	8512172|F|0-20:C>G-20:C>G	4R	33.1
	4359649|F|0-15:A>G-15:A>G	4R	37.2
	3042608|F|0-65:C>T-65:C>T	4R	42.1
	3605534|F|0-8:C>T-8:C>T	4R	47.1
	4355139|F|0-5:T>C-5:T>C	4R	49.7
	4347589|F|0-14:G>A-14:G>A	4R	52.1
	4372942|F|0-9:C>T-9:C>T	4R	54.8
	4371106|F|0-46:G>A-46:G>A	4R	56
	3618899|F|0-8:G>C-8:G>C	4R	58.6
	3047933|F|0-16:C>T-16:C>T	4R	61.5
	8510991|F|0-14:C>T-14:C>T	4R	63.3
	3043545|F|0-60:T>G-60:T>G	4R	64.4
	3048121|F|0-42:T>C-42:T>C	4R	65.9
	4342961|F|0-7:A>G-7:A>G	4R	68.2
	4575472|F|0-54:A>C-54:A>C	4R	70.2
	4359903|F|0-51:G>C-51:G>C	4R	74.7
	3040828|F|0-33:C>T-33:C>T	4R	77.7
	3617716|F|0-20:A>G-20:A>G	4R	78.2
	10519396|F|0-10:A>G-10:A>G	5A	0
	3618419|F|0-12:C>T-12:C>T	5A	6.6
	4564410|F|0-5:T>C-5:T>C	5A	10.2
	3048231|F|0-59:A>G-59:A>G	5A	13
	8510566|F|0-24:T>C-24:T>C	5A	14.1
	4369809|F|0-25:C>T-25:C>T	5A	14.7
	3043838|F|0-24:T>C-24:T>C	5A	17.2
	8510713|F|0-67:G>A-67:G>A	5A	25.3
	3045041|F|0-6:G>C-6:G>C	5A	28.1
	4352816|F|0-7:A>G-7:A>G	5A	35.1
	8509821|F|0-5:T>C-5:T>C	5A	36.7
	4361203|F|0-42:G>T-42:G>T	5A	37.4
	3616438|F|0-45:C>T-45:C>T	5A	38.7
	3045186|F|0-23:C>G-23:C>G	5A	41.8
	11910690|F|0-10:A>G-10:A>G	5A	50.7
	4368543|F|0-12:T>C-12:T>C	5A	53.8
	3047420|F|0-46:T>C-46:T>C	5A	55.2
	3041628|F|0-34:A>G-34:A>G	5A	56.9
	3043887|F|0-43:T>C-43:T>C	5A	60.3
	3043111|F|0-18:A>G-18:A>G	5A	66.8
	14476192|F|0-16:G>A-16:G>A	5A	72
	4369428|F|0-18:T>C-18:T>C	5A	76.1
	10510387|F|0-11:G>A-11:G>A	5A	86.3
	8510980|F|0-43:C>T-43:C>T	5A	90.5
	4211970|F|0-17:G>C-17:G>C	5A	100.4
	19758850|F|0-25:T>C-25:T>C	5A	121.3
	4345993|F|0-50:C>T-50:C>T	5A	129.9
	8511982|F|0-33:T>C-33:T>C	5A	134.2
	4208849|F|0-14:T>G-14:T>G	5A	143.3
	4340705|F|0-24:A>T-24:A>T	5A	146.1
	3047343|F|0-35:A>G-35:A>G	5A	147.4
	3044232|F|0-20:G>T-20:G>T	5A	150.6
	3612827|F|0-13:T>C-13:T>C	5A	158.5
	3622389|F|0-26:T>G-26:T>G	5A	160.3
	3043615|F|0-6:C>G-6:C>G	5A	161.4
	4209303|F|0-13:C>G-13:C>G	5A	168.9
	4209786|F|0-20:T>A-20:T>A	5A	171
	8511754|F|0-8:T>C-8:T>C	5A	173.5
	8511754|F|0-18:A>G-18:A>G	5A	174.7
	4341775|F|0-14:G>A-14:G>A	5A	176.5
	3046539|F|0-63:T>C-63:T>C	5B	0
	16356784|F|0-38:C>T-38:C>T	5B	0
	3604139|F|0-9:C>T-9:C>T	5B	2.1
	4545148|F|0-17:G>A-17:G>A	5B	5.6
	10514019|F|0-38:A>G-38:A>G	5B	15.1
	4358998|F|0-6:A>G-6:A>G	5B	19.3
	3041856|F|0-19:T>G-19:T>G	5B	20.7
	3604550|F|0-9:C>T-9:C>T	5B	23.1
	4361241|F|0-31:C>T-31:C>T	5B	29.6
	3040857|F|0-20:A>T-20:A>T	5B	30.7
	3606982|F|0-35:C>T-35:C>T	5B	31.1
	4348097|F|0-22:G>T-22:G>T	5B	33.1
	4201091|F|0-11:A>C-11:A>C	5B	36.8
	3046632|F|0-31:T>A-31:T>A	5B	39.6
	3046870|F|0-37:A>C-37:A>C	5B	40.8
	4205783|F|0-8:C>T-8:C>T	5B	43.6
	3041175|F|0-41:T>G-41:T>G	5B	46.9
	8511755|F|0-5:T>G-5:T>G	5B	49.3
	3043601|F|0-36:A>G-36:A>G	5B	52.8
	4212028|F|0-12:A>T-12:A>T	5B	54.6
	8511160|F|0-8:C>T-8:C>T	5B	59.5
	3616991|F|0-22:C>T-22:C>T	5B	64.1
	3040826|F|0-35:T>C-35:T>C	5B	66.7
	3044020|F|0-23:A>G-23:A>G	5B	67.8
	4215435|F|0-6:C>G-6:C>G	5B	70.7
	3048151|F|0-50:C>T-50:C>T	5B	72.7
	3041052|F|0-59:C>T-59:C>T	5B	86.8
	3617440|F|0-25:A>C-25:A>C	5B	91.7
	4370137|F|0-25:G>A-25:G>A	5B	94
	3040898|F|0-19:A>T-19:A>T	5B	96.5
	4355792|F|0-27:C>T-27:C>T	5B	96.5
	3045969|F|0-46:C>T-46:C>T	5B	99.1
	3617595|F|0-6:A>C-6:A>C	5B	100
	3616595|F|0-13:A>G-13:A>G	5B	103.4
	4368831|F|0-24:C>T-24:C>T	5B	106.9
	3045796|F|0-16:T>C-16:T>C	5B	111.6
	4369135|F|0-22:G>A-22:G>A	5B	114.7
	8511371|F|0-11:C>A-11:C>A	5B	117.6
	4352292|F|0-31:C>G-31:C>G	5B	118.8
	3041304|F|0-31:G>A-31:G>A	5B	121.2
	4369938|F|0-35:G>C-35:G>C	5B	121.2
	4365926|F|0-22:C>T-22:C>T	5B	124.1
	10522138|F|0-6:A>G-6:A>G	5B	125.1
	4207594|F|0-31:T>G-31:T>G	5B	127.6
	4368328|F|0-34:G>A-34:G>A	5B	133.6
	4368320|F|0-6:C>T-6:C>T	5B	137.1
	8511122|F|0-22:C>G-22:C>G	5B	146.8
	4213924|F|0-7:C>T-7:C>T	5B	148.7
	16353769|F|0-13:A>G-13:A>G	5B	151
	4212242|F|0-45:T>C-45:T>C	5B	153.4
	4209975|F|0-45:G>T-45:G>T	5B	155.5
	3041371|F|0-13:C>T-13:C>T	5B	156
	3046072|F|0-39:C>G-39:C>G	5B	159.8
	4356684|F|0-11:C>G-11:C>G	5B	161.9
	8538138|F|0-17:C>T-17:C>T	5B	165.7
	4204408|F|0-34:T>C-34:T>C	5B	173.3
	3045122|F|0-8:C>T-8:C>T	5B	176.5
	4216635|F|0-10:T>C-10:T>C	5B	179.5
	15997669|F|0-25:C>G-25:C>G	5B	183
	4355220|F|0-14:T>C-14:T>C	5B	185.1
	4547103|F|0-17:A>G-17:A>G	5B	188.8
	4570434|F|0-6:G>T-6:G>T	5B	192
	10508430|F|0-23:T>A-23:T>A	5B	193.4
	3621724|F|0-35:T>G-35:T>G	5B	199.3
	4208972|F|0-17:T>G-17:T>G	5B	200.2
	4211640|F|0-10:G>A-10:G>A	5B	201.8
	4361014|F|0-42:G>C-42:G>C	5B	205.2
	4212676|F|0-42:G>C-42:G>C	5B	209.9
	11910489|F|0-30:C>T-30:C>T	5B	212.3
	4349976|F|0-16:G>T-16:G>T	5B	214.9
	4554662|F|0-10:T>C-10:T>C	5B	216.2
	4353104|F|0-12:G>A-12:G>A	5B	218
	4573292|F|0-33:C>T-33:C>T	5B	218
	8537991|F|0-19:T>C-19:T>C	5R	23.3
	4217803|F|0-32:A>G-32:A>G	5R	26.7
	16312805|F|0-9:A>C-9:A>C	5R	27.8
	4368305|F|0-34:G>C-34:G>C	5R	31.1
	4368984|F|0-41:G>A-41:G>A	5R	38.9
	10511847|F|0-30:G>C-30:G>C	5R	41.4
	4349077|F|0-16:A>G-16:A>G	5R	43.9
	10509424|F|0-13:A>T-13:A>T	5R	70.7
	4212683|F|0-12:G>C-12:G>C	5R	73.8
	4354271|F|0-37:G>C-37:G>C	5R	74.9
	4339290|F|0-10:G>C-10:G>C	5R	77.2
	4218413|F|0-29:G>T-29:G>T	5R	80.3
	8537234|F|0-28:A>C-28:A>C	5R	82.2
	8511829|F|0-24:G>C-24:G>C	5R	86.3
	4203295|F|0-11:T>A-11:T>A	5R	89.6
	4370061|F|0-47:C>G-47:C>G	5R	92.3
	3047741|F|0-43:C>A-43:C>A	5R	94.2
	4210475|F|0-54:T>C-54:T>C	5R	97
	8535839|F|0-9:C>G-9:C>G	5R	102.5
	3044240|F|0-45:C>G-45:C>G	5R	109
	4551383|F|0-32:G>C-32:G>C	5R	114.4
	4358372|F|0-13:T>G-13:T>G	5R	118.2
	4200926|F|0-6:T>C-6:T>C	5R	123.7
	4550653|F|0-16:G>C-16:G>C	5R	154.7
	3622112|F|0-32:A>C-32:A>C	5R	160.6
	3616689|F|0-13:G>C-13:G>C	5R	165.8
	3043065|F|0-17:C>T-17:C>T	5R	171.7
	4372334|F|0-23:C>T-23:C>T	5R	177.2
	4548418|F|0-7:G>A-7:G>A	5R	183.2
	3604134|F|0-27:G>A-27:G>A	5R	186.3
	4572801|F|0-26:G>A-26:G>A	5R	189.7
	3615271|F|0-15:G>C-15:G>C	5R	191.3
	8511622|F|0-5:C>A-5:C>A	5R	196
	8533380|F|0-13:C>G-13:C>G	5R	198.4
	10511507|F|0-5:T>A-5:T>A	5R	203.4
	4215609|F|0-37:G>A-37:G>A	5R	208
	4215785|F|0-9:T>G-9:T>G	5R	210.3
	8510762|F|0-17:C>T-17:C>T	5R	211.9
	3040767|F|0-6:C>T-6:C>T	5R	213.3
	3041225|F|0-17:T>A-17:T>A	5R	214.7
	4358777|F|0-13:T>G-13:T>G	5R	219.7
	15998544|F|0-21:G>C-21:G>C	5R	222.3
	10507075|F|0-66:G>C-66:G>C	5R	224.7
	3045634|F|0-14:C>G-14:C>G	5R	228
	3622528|F|0-59:T>C-59:T>C	5R	232.3
	8511119|F|0-12:G>T-12:G>T	5R	233.4
	3047904|F|0-50:C>G-50:C>G	5R	236.1
	3044647|F|0-9:A>G-9:A>G	5R	237
	3608227|F|0-48:G>A-48:G>A	5R	239
	4212656|F|0-33:G>A-33:G>A	5R	243.1
	3609381|F|0-24:A>G-24:A>G	5R	248.6
	4350371|F|0-34:G>C-34:G>C	5R	253.5
	3609249|F|0-8:C>T-8:C>T	5R	258.1
	4344453|F|0-14:A>T-14:A>T	5R	260.4
	3613416|F|0-6:T>A-6:T>A	5R	263.8
	4221573|F|0-11:C>A-11:C>A	5R	266.6
	4201323|F|0-11:T>G-11:T>G	5R	268.9
	3047898|F|0-32:A>C-32:A>C	5R	273.5
	4368983|F|0-13:C>G-13:C>G	5R	277.5
	4574651|F|0-7:A>G-7:A>G	5R	281.2
	3622843|F|0-45:G>C-45:G>C	5R	288
	3617575|F|0-19:T>A-19:T>A	5R	294.2
	3040766|F|0-12:A>C-12:A>C	5R	297.1
	8511804|F|0-6:A>G-6:A>G	5R	298.4
	3044663|F|0-29:C>G-29:C>G	5R	301
	3042635|F|0-56:G>T-56:G>T	5R	307.3
	8538038|F|0-15:C>T-15:C>T	5R	310.7
	4211525|F|0-8:A>G-8:A>G	5R	313
	16358671|F|0-14:A>C-14:A>C	5R	318
	4204938|F|0-37:C>T-37:C>T	5R	325.7
	4209185|F|0-53:C>T-53:C>T	5R	330.7
	10524133|F|0-33:C>T-33:C>T	5R	333.9
	14479933|F|0-8:C>A-8:C>A	5R	335.8
	10521057|F|0-10:A>C-10:A>C	5R	338.5
	4203815|F|0-10:A>G-10:A>G	5R	344.6
	4349596|F|0-19:A>G-19:A>G	5R	347.5
	3616658|F|0-7:T>C-7:T>C	5R	352.3
	3606139|F|0-6:T>C-6:T>C	5R	356.4
	4343052|F|0-32:T>C-32:T>C	5R	361.9
	10508847|F|0-59:T>C-59:T>C	5R	367.8
	8536312|F|0-14:G>C-14:G>C	5R	371.3
	3046635|F|0-24:C>G-24:C>G	5R	374.3
	4367448|F|0-22:G>A-22:G>A	5R	378.1
	4207009|F|0-34:A>G-34:A>G	5R	383.8
	8510389|F|0-8:C>T-8:C>T	5R	387.7
	3047607|F|0-13:A>G-13:A>G	5R	393
	8512716|F|0-11:G>C-11:G>C	5R	398.6
	8512219|F|0-18:A>C-18:A>C	5R	406.2
	3045359|F|0-19:T>C-19:T>C	5R	408.6
	4217463|F|0-37:G>A-37:G>A	5R	412.1
	3614060|F|0-19:A>C-19:A>C	5R	418.5
	3046717|F|0-15:C>T-15:C>T	5R	422.5
	8535875|F|0-11:G>T-11:G>T	5R	425.6
	8537412|F|0-7:T>G-7:T>G	5R	428.4
	4352671|F|0-16:A>C-16:A>C	5R	432.1
	4212674|F|0-32:G>T-32:G>T	5R	435.9
	10514813|F|0-11:C>T-11:C>T	5R	438.3
	4215269|F|0-13:C>G-13:C>G	5R	444
	4369388|F|0-16:C>G-16:C>G	5R	448.9
	4342343|F|0-17:A>G-17:A>G	5R	452.6
	4364388|F|0-22:C>T-22:C>T	5R	456.2
	4573634|F|0-16:C>T-16:C>T	5R	461.8
	16356839|F|0-50:G>A-50:G>A	5R	464.1
	4370143|F|0-56:T>A-56:T>A	5R	465.8
	3624076|F|0-23:G>A-23:G>A	5R	468
	10522522|F|0-14:C>G-14:C>G	5R	471
	3047859|F|0-32:A>T-32:A>T	5R	476
	4372582|F|0-6:C>G-6:C>G	5R	479.4
	4364448|F|0-9:G>C-9:G>C	5R	482.9
	8537768|F|0-18:T>C-18:T>C	5R	485.7
	8511234|F|0-17:T>G-17:T>G	5R	487.9
	3040907|F|0-61:G>A-61:G>A	5R	494
	4202361|F|0-25:A>G-25:A>G	5R	497.2
	4372974|F|0-22:C>G-22:C>G	5R	499.5
	3618447|F|0-64:C>G-64:C>G	5R	501.7
	4565197|F|0-58:G>A-58:G>A	5R	505.9
	8512116|F|0-16:G>C-16:G>C	5R	513.5
	8538556|F|0-46:A>C-46:A>C	5R	515.8
	4354447|F|0-68:C>G-68:C>G	5R	517.4
	10523972|F|0-5:C>T-5:C>T	5R	519.1
	3616194|F|0-14:C>T-14:C>T	5R	523.5
	3041059|F|0-29:C>A-29:C>A	5R	526.8
	3617226|F|0-11:T>C-11:T>C	5R	531
	16356147|F|0-12:A>T-12:A>T	5R	532.9
	8509926|F|0-53:G>C-53:G>C	5R	534.5
	3047517|F|0-15:T>G-15:T>G	5R	538.5
	3610593|F|0-19:G>A-19:G>A	5R	542.2
	3603279|F|0-29:A>G-29:A>G	5R	546.6
	3040700|F|0-39:T>C-39:T>C	5R	550
	8512294|F|0-23:G>A-23:G>A	5R	551.1
	3041407|F|0-31:C>T-31:C>T	5R	553.3
	8510344|F|0-5:T>C-5:T>C	5R	557.3
	4214907|F|0-31:A>C-31:A>C	5R	559.7
	4342949|F|0-42:G>A-42:G>A	5R	562.5
	3041126|F|0-31:A>G-31:A>G	5R	565.3
	3613461|F|0-15:T>C-15:T>C	5R	568.4
	3048220|F|0-5:T>C-5:T>C	5R	572.1
	3040626|F|0-29:G>A-29:G>A	5R	576.5
	4574517|F|0-10:T>C-10:T>C	5R	578.8
	10522108|F|0-7:A>G-7:A>G	5R	581
	4572546|F|0-16:A>G-16:A>G	5R	584
	8535039|F|0-40:G>C-40:G>C	5R	585.8
	4340006|F|0-12:G>A-12:G>A	5R	590.1
	8512249|F|0-60:G>A-60:G>A	5R	594.3
	3046661|F|0-67:A>G-67:A>G	5R	600.2
	8510938|F|0-19:T>G-19:T>G	5R	605.1
	4204965|F|0-60:C>T-60:C>T	5R	607.5
	4564540|F|0-30:T>C-30:T>C	5R	611.1
	3041928|F|0-30:A>G-30:A>G	5R	616.3
	3620241|F|0-14:G>A-14:G>A	5R	623.6
	3042949|F|0-6:T>C-6:T>C	6A	0
	4355804|F|0-11:T>G-11:T>G	6A	0
	4219305|F|0-11:A>G-11:A>G	6A	2.8
	4205867|F|0-36:G>C-36:G>C	6A	4.8
	4573562|F|0-62:G>A-62:G>A	6A	7.2
	3042381|F|0-16:G>C-16:G>C	6A	9.7
	3616875|F|0-32:G>T-32:G>T	6A	12
	4370194|F|0-6:C>T-6:C>T	6A	15.3
	3046108|F|0-58:A>G-58:A>G	6A	19.2
	3041585|F|0-53:A>G-53:A>G	6A	25
	3045307|F|0-22:A>G-22:A>G	6A	26.1
	4220722|F|0-36:C>T-36:C>T	6A	30.4
	3605407|F|0-32:G>A-32:G>A	6A	39.2
	8535176|F|0-22:G>A-22:G>A	6A	41.8
	3619256|F|0-44:C>G-44:C>G	6A	44
	3048122|F|0-15:T>C-15:T>C	6A	47.5
	4563504|F|0-35:C>A-35:C>A	6A	49.5
	10522459|F|0-21:T>A-21:T>A	6A	52.2
	3044473|F|0-8:T>C-8:T>C	6A	55.8
	4346124|F|0-16:C>T-16:C>T	6A	67.6
	4369619|F|0-64:T>A-64:T>A	6A	69.2
	4217312|F|0-13:T>G-13:T>G	6A	75.3
	3616261|F|0-30:T>C-30:T>C	6A	76.7
	8510976|F|0-15:G>A-15:G>A	6A	77.1
	4348315|F|0-36:A>T-36:A>T	6A	79.5
	4370991|F|0-30:C>G-30:C>G	6A	80.1
	4361034|F|0-5:C>T-5:C>T	6A	80.1
	8537816|F|0-7:C>G-7:C>G	6A	82.9
	16353862|F|0-15:G>T-15:G>T	6A	83
	4371420|F|0-46:A>G-46:A>G	6A	83.8
	4559296|F|0-35:T>C-35:T>C	6A	85.5
	3043600|F|0-52:T>C-52:T>C	6A	85.9
	4370643|F|0-53:A>G-53:A>G	6A	87.9
	4359171|F|0-22:A>T-22:A>T	6A	89.7
	4372709|F|0-50:C>G-50:C>G	6A	90.3
	8512239|F|0-36:A>G-36:A>G	6A	91.7
	4352904|F|0-28:C>A-28:C>A	6A	93.7
	4354371|F|0-17:T>C-17:T>C	6A	94.7
	8512122|F|0-17:C>T-17:C>T	6A	96.4
	4370012|F|0-22:G>C-22:G>C	6A	97.5
	16352704|F|0-57:C>G-57:C>G	6A	98.9
	8512561|F|0-19:C>T-19:C>T	6A	99.4
	4339927|F|0-26:G>T-26:G>T	6A	103.1
	4369895|F|0-34:G>A-34:G>A	6A	106.5
	4372775|F|0-20:A>C-20:A>C	6A	107.4
	4345082|F|0-45:T>G-45:T>G	6A	109.3
	8510426|F|0-25:C>A-25:C>A	6A	111.2
	4367903|F|0-32:A>G-32:A>G	6A	115.6
	4368532|F|0-18:T>C-18:T>C	6A	118.4
	3047772|F|0-37:C>G-37:C>G	6A	121.8
	4347189|F|0-28:G>C-28:G>C	6A	128.4
	4214406|F|0-9:A>G-9:A>G	6A	128.9
	3042080|F|0-33:T>G-33:T>G	6A	129.8
	10523980|F|0-56:G>A-56:G>A	6A	129.9
	3048147|F|0-32:G>A-32:G>A	6A	131.8
	4216919|F|0-26:A>G-26:A>G	6A	134.1
	3042098|F|0-10:T>C-10:T>C	6A	134.8
	3044734|F|0-29:T>C-29:T>C	6A	139.1
	8536000|F|0-7:C>G-7:C>G	6A	142.2
	4217955|F|0-7:C>T-7:C>T	6A	144.9
	4208740|F|0-35:A>T-35:A>T	6A	147.2
	4212216|F|0-38:C>G-38:C>G	6A	149.4
	4204993|F|0-5:G>A-5:G>A	6A	149.4
	8538321|F|0-17:A>G-17:A>G	6A	150.1
	4563343|F|0-47:G>C-47:G>C	6A	152.2
	19759492|F|0-62:G>C-62:G>C	6A	154.9
	4201097|F|0-22:G>A-22:G>A	6A	158.2
	3043321|F|0-41:C>T-41:C>T	6B	0
	3617246|F|0-34:C>G-34:C>G	6B	0
	10519034|F|0-27:G>C-27:G>C	6B	3.6
	3042697|F|0-26:C>A-26:C>A	6B	5.8
	8511559|F|0-41:T>A-41:T>A	6B	8.6
	3043152|F|0-14:T>G-14:T>G	6B	9.6
	3046452|F|0-66:T>C-66:T>C	6B	9.6
	3043376|F|0-31:C>T-31:C>T	6B	13.4
	4566629|F|0-48:G>A-48:G>A	6B	23.6
	4212490|F|0-37:C>T-37:C>T	6B	24.3
	3619611|F|0-12:A>G-12:A>G	6B	27.3
	3048114|F|0-21:G>A-21:G>A	6B	29.3
	4210584|F|0-42:G>A-42:G>A	6B	31.2
	4211674|F|0-6:C>G-6:C>G	6B	32.6
	3617467|F|0-9:G>A-9:G>A	6B	34
	4563987|F|0-26:A>G-26:A>G	6B	37
	3047568|F|0-19:A>C-19:A>C	6B	40.7
	3608990|F|0-8:G>T-8:G>T	6B	41.7
	10520828|F|0-11:T>G-11:T>G	6B	44.5
	10519425|F|0-14:T>A-14:T>A	6B	51.5
	4563899|F|0-5:C>G-5:C>G	6B	53.3
	3608044|F|0-30:T>C-30:T>C	6B	54.9
	4575464|F|0-10:C>A-10:C>A	6B	58.3
	10524139|F|0-25:A>G-25:A>G	6B	61.9
	3621401|F|0-56:T>C-56:T>C	6B	67.9
	4359637|F|0-33:T>C-33:T>C	6B	70.1
	10516826|F|0-34:G>A-34:G>A	6B	71.8
	4556969|F|0-21:G>A-21:G>A	6B	77.2
	4212127|F|0-23:G>T-23:G>T	6B	78.1
	3047739|F|0-59:C>T-59:C>T	6B	84.6
	8511605|F|0-6:C>T-6:C>T	6B	85.9
	4566170|F|0-33:G>A-33:G>A	6B	87.9
	3607758|F|0-12:G>C-12:G>C	6B	90.5
	3607758|F|0-33:G>C-33:G>C	6B	92.5
	4373478|F|0-29:G>C-29:G>C	6B	95.8
	3622659|F|0-10:G>A-10:G>A	6B	97.7
	3616427|F|0-29:G>C-29:G>C	6B	98.8
	3614507|F|0-8:C>G-8:C>G	6B	99.3
	3617951|F|0-9:G>C-9:G>C	6B	100.4
	8536309|F|0-29:G>T-29:G>T	6B	102.4
	4369340|F|0-30:G>A-30:G>A	6B	105.4
	3042198|F|0-12:C>T-12:C>T	6B	108.2
	8539397|F|0-5:G>A-5:G>A	6B	111.2
	4549524|F|0-54:C>G-54:C>G	6B	112.3
	10520852|F|0-8:A>G-8:A>G	6B	114.2
	10516487|F|0-14:A>C-14:A>C	6B	115.7
	4354651|F|0-8:C>T-8:C>T	6B	115.7
	3044986|F|0-33:C>T-33:C>T	6R	0
	3042969|F|0-58:A>G-58:A>G	6R	0
	3046532|F|0-15:G>A-15:G>A	6R	1.6
	8538394|F|0-16:C>T-16:C>T	6R	3.2
	16358604|F|0-14:G>A-14:G>A	6R	6
	3047747|F|0-29:C>G-29:C>G	6R	9.2
	4347749|F|0-25:C>T-25:C>T	6R	9.8
	3047697|F|0-26:C>G-26:C>G	6R	13.1
	3042393|F|0-48:A>T-48:A>T	6R	13.4
	3605287|F|0-50:G>A-50:G>A	6R	14.3
	3605287|F|0-21:G>T-21:G>T	6R	15.4
	3612904|F|0-27:C>A-27:C>A	6R	15.5
	3041428|F|0-5:G>A-5:G>A	6R	17.2
	3047790|F|0-8:C>G-8:C>G	6R	19.5
	3047567|F|0-37:C>G-37:C>G	6R	22.7
	3613438|F|0-12:A>C-12:A>C	6R	25.2
	4548356|F|0-6:G>T-6:G>T	6R	26.9
	3612340|F|0-43:G>A-43:G>A	6R	27.5
	10523826|F|0-9:T>C-9:T>C	6R	29.9
	8510548|F|0-16:C>T-16:C>T	6R	31.7
	10508112|F|0-29:C>T-29:C>T	6R	34.4
	3616856|F|0-30:C>A-30:C>A	6R	36.3
	3040597|F|0-22:A>T-22:A>T	6R	38.7
	3040597|F|0-12:G>T-12:G>T	6R	41.7
	3617977|F|0-40:T>G-40:T>G	6R	45.2
	4211242|F|0-42:A>C-42:A>C	6R	55.9
	3046454|F|0-21:T>A-21:T>A	6R	56.4
	3047563|F|0-52:C>T-52:C>T	6R	57.3
	3042616|F|0-14:C>T-14:C>T	6R	58.5
	3624101|F|0-18:T>A-18:T>A	6R	62.3
	10522424|F|0-23:G>C-23:G>C	6R	64.2
	8511028|F|0-50:T>C-50:T>C	6R	67
	4200883|F|0-10:C>G-10:C>G	6R	70.3
	4353089|F|0-12:T>A-12:T>A	6R	72.3
	4208932|F|0-14:G>C-14:G>C	6R	73.4
	4345079|F|0-25:A>G-25:A>G	6R	75.2
	3623977|F|0-26:G>A-26:G>A	6R	80
	4207193|F|0-14:T>A-14:T>A	6R	82.4
	4345860|F|0-13:C>T-13:C>T	6R	85.4
	8512750|F|0-13:G>C-13:G>C	6R	86
	10522910|F|0-10:G>A-10:G>A	6R	87.2
	4218934|F|0-19:T>A-19:T>A	6R	88
	4212809|F|0-48:C>T-48:C>T	6R	90.1
	4212809|F|0-52:G>A-52:G>A	6R	91.3
	4212809|F|0-35:C>G-35:C>G	6R	93.3
	10522577|F|0-7:G>A-7:G>A	6R	95.1
	4570016|F|0-8:G>A-8:G>A	6R	98.1
	8511931|F|0-9:T>C-9:T>C	6R	100.3
	3042028|F|0-19:G>C-19:G>C	6R	102.4
	10525243|F|0-48:G>C-48:G>C	6R	104.2
	8510384|F|0-11:C>G-11:C>G	6R	105.1
	3043449|F|0-10:T>G-10:T>G	6R	106.7
	4349563|F|0-27:T>C-27:T>C	6R	109.5
	8537923|F|0-23:G>T-23:G>T	6R	110.2
	4566474|F|0-33:C>T-33:C>T	6R	131.6
	3048071|F|0-29:T>G-29:T>G	6R	133.7
	3609161|F|0-44:C>A-44:C>A	6R	135.2
	11911840|F|0-26:T>G-26:T>G	6R	136
	4214383|F|0-23:A>T-23:A>T	6R	137.8
	4206627|F|0-32:T>C-32:T>C	6R	139.7
	4545735|F|0-7:T>G-7:T>G	6R	141
	3606883|F|0-13:T>C-13:T>C	6R	141.9
	4351501|F|0-57:A>G-57:A>G	6R	148.6
	8512338|F|0-5:G>C-5:G>C	6R	150.5
	3611484|F|0-37:T>C-37:T>C	6R	151.4
	8535372|F|0-33:T>C-33:T>C	6R	154.9
	16355629|F|0-18:A>C-18:A>C	6R	155.6
	3045882|F|0-55:G>A-55:G>A	6R	159.4
	8536510|F|0-12:T>C-12:T>C	6R	161.7
	8510419|F|0-14:G>A-14:G>A	6R	165.7
	4556715|F|0-24:T>A-24:T>A	6R	169.2
	4341169|F|0-7:T>G-7:T>G	6R	170.4
	10523766|F|0-66:A>G-66:A>G	6R	170.4
	4201677|F|0-8:T>C-8:T>C	6R	173.4
	3609368|F|0-23:A>G-23:A>G	6R	174.1
	3608719|F|0-18:A>G-18:A>G	6R	175.4
	3043454|F|0-26:T>C-26:T>C	6R	176.8
	4564225|F|0-44:G>C-44:G>C	6R	180.1
	8512626|F|0-16:G>A-16:G>A	6R	181.7
	3617691|F|0-20:A>G-20:A>G	6R	184
	8537308|F|0-21:T>C-21:T>C	6R	186.9
	3603593|F|0-31:T>C-31:T>C	6R	187
	4213219|F|0-56:A>G-56:A>G	6R	189.7
	3617968|F|0-44:T>A-44:T>A	6R	191.2
	4368843|F|0-25:G>C-25:G>C	6R	192.7
	4368843|F|0-58:T>G-58:T>G	6R	193.3
	8512323|F|0-7:G>A-7:G>A	6R	194.9
	4203562|F|0-8:A>G-8:A>G	6R	199.2
	4211363|F|0-23:G>C-23:G>C	6R	201.1
	10524492|F|0-63:G>A-63:G>A	6R	203.4
	3048140|F|0-16:G>C-16:G>C	6R	206.1
	8536991|F|0-14:A>G-14:A>G	6R	208.3
	4347252|F|0-20:C>A-20:C>A	6R	208.8
	3047025|F|0-61:C>G-61:C>G	7A	0
	8510331|F|0-22:C>G-22:C>G	7A	3.6
	4216795|F|0-9:G>T-9:G>T	7A	5.7
	19758442|F|0-11:C>A-11:C>A	7A	7.7
	11912988|F|0-7:G>A-7:G>A	7A	9.5
	10521319|F|0-6:A>G-6:A>G	7A	10.1
	8509727|F|0-17:C>A-17:C>A	7A	11.3
	4214399|F|0-28:T>C-28:T>C	7A	11.3
	4566440|F|0-15:G>A-15:G>A	7A	13.6
	4210707|F|0-55:C>T-55:C>T	7A	13.9
	4358654|F|0-16:A>G-16:A>G	7A	16.7
	8512212|F|0-5:T>C-5:T>C	7A	19.2
	3043440|F|0-22:G>A-22:G>A	7A	22
	19759008|F|0-60:T>C-60:T>C	7A	23.7
	8509724|F|0-44:T>C-44:T>C	7A	29.7
	4565419|F|0-47:G>T-47:G>T	7A	31.3
	8511746|F|0-6:G>A-6:G>A	7A	34.6
	4344015|F|0-42:T>C-42:T>C	7A	35.7
	8511596|F|0-5:G>A-5:G>A	7A	36.9
	10517254|F|0-5:C>T-5:C>T	7A	38.2
	4210062|F|0-30:T>A-30:T>A	7A	48.5
	3040824|F|0-29:C>G-29:C>G	7A	52.9
	4368539|F|0-41:C>A-41:C>A	7A	65.7
	4356726|F|0-18:A>C-18:A>C	7A	67.5
	3043247|F|0-40:C>T-40:C>T	7A	70.5
	8510104|F|0-16:C>T-16:C>T	7A	72
	4346295|F|0-22:A>G-22:A>G	7A	86.1
	8510339|F|0-25:A>C-25:A>C	7A	89.6
	4345289|F|0-18:A>T-18:A>T	7A	92.8
	4365444|F|0-17:C>G-17:C>G	7A	96.4
	8538497|F|0-5:G>A-5:G>A	7A	98.5
	4365701|F|0-33:G>A-33:G>A	7A	100.6
	3043390|F|0-46:C>T-46:C>T	7A	103.3
	4212270|F|0-11:T>C-11:T>C	7A	108.3
	4549474|F|0-30:A>G-30:A>G	7A	108.9
	10524688|F|0-21:A>G-21:A>G	7A	110.4
	4207133|F|0-7:G>A-7:G>A	7A	112.6
	3040859|F|0-10:A>G-10:A>G	7A	113.9
	4368103|F|0-61:G>A-61:G>A	7A	117.2
	3610348|F|0-12:G>C-12:G>C	7A	121.5
	8535359|F|0-35:C>G-35:C>G	7A	123.6
	3048180|F|0-6:T>C-6:T>C	7A	128.3
	4350450|F|0-11:T>C-11:T>C	7A	130.8
	3047348|F|0-9:C>T-9:C>T	7A	132.2
	3047410|F|0-56:G>A-56:G>A	7A	133.6
	3046683|F|0-21:T>C-21:T>C	7A	136.3
	4210132|F|0-27:C>G-27:C>G	7A	138.5
	3044607|F|0-8:T>C-8:T>C	7A	139.3
	19759127|F|0-20:T>G-20:T>G	7A	140.2
	3046716|F|0-33:C>T-33:C>T	7A	141.6
	3045484|F|0-39:G>C-39:G>C	7A	142.4
	3040817|F|0-66:T>G-66:T>G	7A	146.4
	4365299|F|0-18:G>A-18:G>A	7A	148.4
	3606651|F|0-14:G>A-14:G>A	7A	150
	3619224|F|0-27:G>A-27:G>A	7A	152.5
	3621171|F|0-11:T>A-11:T>A	7A	152.7
	3617251|F|0-10:G>C-10:G>C	7A	154.8
	4564732|F|0-22:C>G-22:C>G	7A	156.8
	8510360|F|0-7:G>A-7:G>A	7A	157.6
	4366897|F|0-21:A>C-21:A>C	7A	163.4
	4216793|F|0-25:G>A-25:G>A	7A	166.6
	3041789|F|0-49:C>G-49:C>G	7A	176
	4212233|F|0-6:G>A-6:G>A	7A	181.1
	3042820|F|0-35:A>C-35:A>C	7A	184
	4354035|F|0-14:A>G-14:A>G	7A	187.4
	4212761|F|0-44:A>G-44:A>G	7A	198.8
	3613527|F|0-27:T>C-27:T>C	7A	199.9
	3046262|F|0-53:G>C-53:G>C	7A	202.2
	4208214|F|0-52:C>T-52:C>T	7A	203.1
	4546240|F|0-7:A>G-7:A>G	7A	203.1
	4212702|F|0-52:T>C-52:T>C	7B	0
	4365215|F|0-14:A>G-14:A>G	7B	0
	4206568|F|0-23:A>G-23:A>G	7B	3.7
	4342210|F|0-24:A>G-24:A>G	7B	5.5
	4207627|F|0-30:C>G-30:C>G	7B	10.7
	3043611|F|0-39:T>C-39:T>C	7B	15.2
	8537929|F|0-51:C>T-51:C>T	7B	20.3
	4208562|F|0-25:T>A-25:T>A	7B	24.8
	4565037|F|0-41:G>T-41:G>T	7B	28.1
	4209055|F|0-41:A>G-41:A>G	7B	31
	3040602|F|0-5:A>T-5:A>T	7B	31.6
	4370538|F|0-6:G>A-6:G>A	7B	33.6
	3044676|F|0-48:C>T-48:C>T	7B	35.8
	4211185|F|0-45:G>A-45:G>A	7B	38.5
	4207094|F|0-35:C>G-35:C>G	7B	43.2
	4211277|F|0-38:C>A-38:C>A	7B	47
	4349134|F|0-6:C>T-6:C>T	7B	50
	3047150|F|0-15:C>G-15:C>G	7B	53
	3044326|F|0-9:G>A-9:G>A	7B	54.5
	4203283|F|0-36:G>C-36:G>C	7B	56.8
	3046360|F|0-46:C>G-46:C>G	7B	59.9
	4371098|F|0-23:G>A-23:G>A	7B	62.2
	3045087|F|0-53:A>G-53:A>G	7B	65.1
	4212658|F|0-13:T>C-13:T>C	7B	66.4
	3045930|F|0-32:A>G-32:A>G	7B	69.3
	3048059|F|0-14:T>C-14:T>C	7B	72.2
	4208037|F|0-6:A>T-6:A>T	7B	73.8
	4209309|F|0-34:T>C-34:T>C	7B	75.8
	4217981|F|0-5:A>G-5:A>G	7B	77
	3048209|F|0-21:T>C-21:T>C	7B	80.1
	3046546|F|0-11:T>C-11:T>C	7B	87
	3045053|F|0-44:T>G-44:T>G	7B	90.2
	3047943|F|0-18:A>G-18:A>G	7B	90.3
