# Supplementary material for: QTL mapping and successful introgression of the spring wheat-derived QTL Fhb1 for Fusarium head blight resistance in three European triticale populations
Source: Theor Appl Genet. 2020 Jan 20;133(2):457–77. doi: 10.1007/s00122-019-03476-0 (PMC6985197; doi:10.1007/s00122-019-03476-0)
Supplement: Supplementary file 7 — Supplementary material 7 (XLSX 21 kb) [file 122_2019_3476_MOESM7_ESM.xlsx]

## Sheet: HighConfidenceGenes
	Part A: Blasting information of the markers present in the confidence interval of the FHB resistance QTL detected on chromosome 2B
			Blast on the wheat physical map				Position (cM) on the 2B cross-specific map of the T population	Position (cM) on the 2B consensus map for all three populations
	CloneID	TrimmedSequence	start	end	Score	%ID
	3042042|F|0-5:T>A-5:T>A	TGCAGTGCAGCGTTACCCAACCCAAACCATGTCCTTGCTCAACAAAGCCAAACGTTTTGATCGAAACTC	12627	12559	125	100	60.6	149.1
	3046194|F|0-31:A>G-31:A>G	TGCAGGGTCGGGCGTATGCGTACCACTGGATATGTGCGTGTGGGCACTGTGGCGTTCAGCGCCAGCCAG	8697	8629	125	100	59.7	147.8
	3041167|F|0-65:G>T-65:G>T	TGCAGTACTATACTACGCAGTAACGCAAGCGCAAGATCTGTCAGCAAGTGCGACTTCCTAGTGCAGATC	7894	7826	120	99	59.7	147.1
	3041025|F|0-45:C>G-45:C>G	TGCAGGAAGATAATGCTCAAGGTGAGATCTTCAGACAACCATCATCTGTAAGCTGTGCATTGTACCCGA	7251	7184	118	99	55.6	-
	4372487|F|0-26:T>G-26:T>G	TGCAGCCCGCGAACCGCGCGATGCGCTCCATGTACGCGCGCACCGAGATGTCGGGCTTCGTCATCGCCC	4153	4085	125	100	57.6	142.7
	3048234|F|0-31:T>C-31:T>C	TGCAGGCCACCCCCTTCGCCGTGTGCACCACTATCACCACCCCCGCCGAACGCCGCACCCGCACGCCAT	2961	2893	125	100	58.5	144.8
	10517361|F|0-33:T>C-33:T>C	TGCAGACACCTGCGACGGCGAGGAGGCCTGCGGTGGTGATTTGACCGTGGTCGGCGCCGCGGCGAATGT	2204	2272	120	99	58.3	144
	4208573|F|0-11:C>T-11:C>T	TGCAGTACATGCAGTTTTGGTGCAGAGAAAGCGGCGGCGACGAGGACCCG	1859	1810	91.5	100	53.8	-
	11911490|F|0-41:G>T-41:G>T	TGCAGGAGTCGGCGTTGCAGGGGCTGGTGCTGTTCCCTTCTGCCTCCTCCTGACCCGACGGCGCGGGGG	1495	1563	125	100	60.6	149.7
	4568188|F|0-23:G>A-23:G>A	TGCAGTGGTTCGGGGACAGCAGCGGCCAGGCCGCGCCG	1314	1277	69.8	100	64.4	160.8
	11911705|F|0-32:A>G-32:A>G	TGCAGCAGCTTGTCGGGGCGGCGGGAGGAGGCACTCGGGAGCCGAAGACGGCGGCCG	1245	1301	104	100	61	150.4
	Markers in bolt have been identified as the closest of the QTL (cf Table 5&6)
	Part B: Functional annotation of the 48 high confidence genes present in the confidence interval of the FHB resistance QTL detected on chromosome 2B
	Interval limits: 582810429 to 591967253 on chr 2B of the bread wheat physical map
	TraesCS2B01G409500.1 1 --* AT5G41220.3 glutathione S-transferase THETA 3 G
	TraesCS2B01G409600.1 1 *-* sp|O60016|CLR4_SCHPO Histone-lysine N-methyltransferase, H3 lysine-9 specific PF02182: SAD/SRA domain; PF05033: Pre-SET motif; PF00856: SET domain IPR001214: SET domain; IPR003105: SRA-YDG; IPR003616: Post-SET domain; IPR007728: Pre-SET domain; IPR015947: PUA-like domain GO:0005515 MF: protein binding;GO:0005634 CC: nucleus;GO:0008270 MF: zinc ion binding;GO:0018024 MF:…
	TraesCS2B01G409700.1 1 *-* tr|D7LDA2|D7LDA2_ARALL Kinase family protein PF12436: ICP0-binding domain of Ubiquitin-specific protease 7; PF07714: Protein tyrosine kinase; PF04564: U-box domain IPR000719: Protein kinase domain; IPR001245: Serine-threonine/tyrosine-protein kinase, catalytic domain; IPR003613: U box domain; IPR008266: Tyrosine-protein kinase, active site; IPR011009: Protein kinase-lik…
	TraesCS2B01G409800.1 1 *** tr|A0A061E0T1|A0A061E0T1_THECC Alpha/beta-Hydrolases superfamily protein, putative PF07859: alpha/beta hydrolase fold IPR013094: Alpha/beta hydrolase fold-3; IPR029058: Alpha/Beta hydrolase fold GO:0008152 BP: metabolic process;GO:0016787 MF: hydrolase activity G PF07859 IPR013094; IPR029058 GO:0008152; GO:0016787
	TraesCS2B01G409900.1 1 *** tr|A0A1D1Y0Z2|A0A1D1Y0Z2_9ARAE HAUS augmin-like complex subunit 6 PF14661: HAUS augmin-like complex subunit 6 N-terminus IPR028163: HAUS augmin-like complex subunit 6, N-terminal G PF14661 IPR028163
	TraesCS2B01G410000.1 1 *** tr|Q6H3X9|Q6H3X9_ORYSJ Cyclin-like PF08613: Cyclin IPR013763: Cyclin-like; IPR013922: Cyclin PHO80-like GO:0000079 BP: regulation of cyclin-dependent protein serine/threonine kinase activity;GO:0019901 MF: protein kinase binding G PF08613 IPR013763; IPR013922 GO:0000079; GO:0019901
	TraesCS2B01G410100.1 1 *** tr|A0A1E5V1R5|A0A1E5V1R5_9POAL Pentatricopeptide repeat-containing protein PF13812: Pentatricopeptide repeat domain; PF13181: Tetratricopeptide repeat; PF01535: PPR repeat IPR002885: Pentatricopeptide repeat; IPR011990: Tetratricopeptide-like helical domain; IPR019734: Tetratricopeptide repeat GO:0005515 MF: protein binding G PF13812; PF13181; PF01535 IPR002885; IPR0119…
	TraesCS2B01G410200.1 0 *-* tr|B9SYZ6|B9SYZ6_RICCO GATA transcription factor, putative PF00320: GATA zinc finger IPR000679: Zinc finger, GATA-type; IPR013088: Zinc finger, NHR/GATA-type GO:0003700 MF: transcription factor activity, sequence-specific DNA binding;GO:0006355 BP: regulation of transcription, DNA-templated;GO:0008270 MF: zinc ion binding;GO:0043565 MF: sequence-specific DNA binding G P…
	TraesCS2B01G410300.1 1 *** tr|W5BBW5|W5BBW5_WHEAT Mannosyltransferase PF03901: Alg9-like mannosyltransferase family IPR005599: GPI mannosyltransferase GO:0016757 MF: transferase activity, transferring glycosyl groups G PF03901 IPR005599 GO:0016757
	TraesCS2B01G410400.1 1 *** tr|A0A060D828|A0A060D828_MAIZE WRKY transcription factor PF03106: WRKY DNA -binding domain IPR003657: WRKY domain GO:0003700 MF: transcription factor activity, sequence-specific DNA binding;GO:0006355 BP: regulation of transcription, DNA-templated;GO:0043565 MF: sequence-specific DNA binding G PF03106 IPR003657 GO:0003700; GO:0006355; GO:0043565
	TraesCS2B01G410500.1 1 *-* AT4G04025.1 transcription repressor PF13724: DNA-binding domain; PF04844: Transcriptional repressor, ovate IPR006458: Ovate protein family, C-terminal; IPR025830: DNA-binding domain, ovate family-like GO:0003677 MF: DNA binding G PF13724; PF04844 IPR006458; IPR025830 GO:0003677
	TraesCS2B01G410600.1 1 *-* tr|B9SKK4|B9SKK4_RICCO ELMO domain-containing protein, putative PF04727: ELMO/CED-12 family IPR006816: ELMO domain; IPR012674: Calycin G PF04727 IPR006816; IPR012674
	TraesCS2B01G410700.1 1 --* tr|A0A061RJC0|A0A061RJC0_9CHLO Ubiquitous surface protein a2h G
	TraesCS2B01G410800.1 1 *** tr|M7YXH9|M7YXH9_TRIUA Blue copper protein PF02298: Plastocyanin-like domain IPR003245: Phytocyanin domain; IPR008972: Cupredoxin GO:0009055 MF: electron carrier activity G PF02298 IPR003245; IPR008972 GO:0009055
	TraesCS2B01G410900.1 1 *** tr|A0A199VV55|A0A199VV55_ANACO Protein ROOT PRIMORDIUM DEFECTIVE 1 PF11955: Plant organelle RNA recognition domain IPR021099: Plant organelle RNA recognition domain G PF11955 IPR021099
	TraesCS2B01G411000.1 1 *** tr|B9GP63|B9GP63_POPTR Kinase family protein PF00069: Protein kinase domain IPR000719: Protein kinase domain; IPR008271: Serine/threonine-protein kinase, active site; IPR011009: Protein kinase-like domain GO:0004672 MF: protein kinase activity;GO:0005524 MF: ATP binding;GO:0006468 BP: protein phosphorylation G PF00069 IPR000719; IPR008271; IPR011009 GO:0004672; GO:00055…
	TraesCS2B01G411100.1 1 *** tr|W5B7G6|W5B7G6_WHEAT Ubiquitin carboxyl-terminal hydrolase PF01088: Ubiquitin carboxyl-terminal hydrolase, family 1 IPR001578: Peptidase C12, ubiquitin carboxyl-terminal hydrolase GO:0004843 MF: thiol-dependent ubiquitin-specific protease activity;GO:0005622 CC: intracellular;GO:0006511 BP: ubiquitin-dependent protein catabolic process G PF01088 IPR001578 GO:0004843; …
	TraesCS2B01G411200.1 1 *-* tr|A0A072VQ89|A0A072VQ89_MEDTR Cysteine-rich receptor-kinase-like protein PF01657: Salt stress response/antifungal IPR002902: Gnk2-homologous domain G PF01657 IPR002902
	TraesCS2B01G411300.1 1 *-* tr|A0A072VQ98|A0A072VQ98_MEDTR Cysteine-rich receptor-kinase-like protein PF01657: Salt stress response/antifungal IPR002902: Gnk2-homologous domain G PF01657 IPR002902
	TraesCS2B01G411400.1 1 *-* tr|A0A072VRC1|A0A072VRC1_MEDTR Cysteine-rich receptor-kinase-like protein PF01657: Salt stress response/antifungal IPR002902: Gnk2-homologous domain G PF01657 IPR002902
	TraesCS2B01G411500.1 1 *** tr|F2Y9E9|F2Y9E9_COFAR Ethylene-responsive transcription factor PF00847: AP2 domain IPR001471: AP2/ERF domain; IPR016177: DNA-binding domain GO:0003677 MF: DNA binding;GO:0003700 MF: transcription factor activity, sequence-specific DNA binding;GO:0006355 BP: regulation of transcription, DNA-templated G PF00847 IPR001471; IPR016177 GO:0003677; GO:0003700; GO:0006355
	TraesCS2B01G411600.1 1 *** tr|K7VQC2|K7VQC2_MAIZE Histone H4 PF15511: Centromere kinetochore component CENP-T histone fold IPR001951: Histone H4; IPR009072: Histone-fold; IPR019809: Histone H4, conserved site GO:0000786 CC: nucleosome;GO:0003677 MF: DNA binding;GO:0005634 CC: nucleus;GO:0006334 BP: nucleosome assembly;GO:0046982 MF: protein heterodimerization activity G PF15511 IPR001951; IPR0090…
	TraesCS2B01G411700.1 1 *** tr|Q9ZP33|Q9ZP33_SOLLC Expansin PF03330: Lytic transglycolase; PF01357: Pollen allergen IPR002963: Expansin; IPR007112: Expansin/pollen allergen, DPBB domain; IPR007117: Expansin, cellulose-binding-like domain; IPR007118: Expansin/Lol pI; IPR009009: RlpA-like protein, double-psi beta-barrel domain GO:0005576 CC: extracellular region;GO:0009664 BP: plant-type cell wall o…
	TraesCS2B01G411800.1 1 *-* tr|A0A061GIQ6|A0A061GIQ6_THECC Oxidative stress 3, putative isoform 2 G
	TraesCS2B01G411900.1 1 *** tr|A0A1E5V6C5|A0A1E5V6C5_9POAL Pentatricopeptide repeat-containing protein PF01535: PPR repeat; PF12854: PPR repeat; PF13041: PPR repeat family IPR002885: Pentatricopeptide repeat; IPR011990: Tetratricopeptide-like helical domain GO:0005515 MF: protein binding G PF01535; PF12854; PF13041 IPR002885; IPR011990 GO:0005515
	TraesCS2B01G412000.1 1 *** tr|F4K5W5|F4K5W5_ARATH p-loop containing nucleoside triphosphate hydrolases superfamily protein PF13086: AAA domain; PF13087: AAA domain IPR027417: P-loop containing nucleoside triphosphate hydrolase G PF13086; PF13087 IPR027417
	TraesCS2B01G412100.1 0 *** tr|F4IBK8|F4IBK8_ARATH p-loop containing nucleoside triphosphate hydrolases superfamily protein PF13086: AAA domain; PF13087: AAA domain IPR027417: P-loop containing nucleoside triphosphate hydrolase G PF13086; PF13087 IPR027417
	TraesCS2B01G412200.1 1 *** tr|F4K5W5|F4K5W5_ARATH p-loop containing nucleoside triphosphate hydrolases superfamily protein PF13086: AAA domain; PF13087: AAA domain IPR027417: P-loop containing nucleoside triphosphate hydrolase G PF13086; PF13087 IPR027417
	TraesCS2B01G412300.1 1 *-* tr|A0A1E5UVG9|A0A1E5UVG9_9POAL Armadillo repeat-containing protein 8 G
	TraesCS2B01G412400.1 1 *** tr|A0A1D1XUJ9|A0A1D1XUJ9_9ARAE Antimicrobial peptide 1 PF09117: MiAMP1 IPR011024: Gamma-crystallin-related; IPR015201: Antimicrobial protein MiAMP1; IPR015791: Antimicrobial/protein inhibitor, gamma-crystallin-like GO:0006952 BP: defense response;GO:0045926 BP: negative regulation of growth G PF09117 IPR011024; IPR015201; IPR015791 GO:0006952; GO:0045926
	TraesCS2B01G412500.1 1 *-* AT4G27590.2 Heavy metal transport/detoxification superfamily protein PF00403: Heavy-metal-associated domain IPR006121: Heavy metal-associated domain, HMA GO:0030001 BP: metal ion transport;GO:0046872 MF: metal ion binding G PF00403 IPR006121 GO:0030001; GO:0046872
	TraesCS2B01G412600.1 1 --* AT4G34310.9 alpha/beta-Hydrolases superfamily protein G
	TraesCS2B01G412700.1 1 *** tr|A0A1E5V6G8|A0A1E5V6G8_9POAL B3 domain-containing protein PF02362: B3 DNA binding domain IPR003340: B3 DNA binding domain; IPR015300: DNA-binding pseudobarrel domain GO:0003677 MF: DNA binding G PF02362 IPR003340; IPR015300 GO:0003677
	TraesCS2B01G412800.1 1 --* sp|A8AP95|IDI_CITK8 Isopentenyl-diphosphate Delta-isomerase G
	TraesCS2B01G412900.1 1 *** tr|A0A061E8F9|A0A061E8F9_THECC 2-oxoglutarate and Fe(II)-dependent oxygenase superfamily protein PF14226: non-haem dioxygenase in morphine synthesis N-terminal; PF03171: 2OG-Fe(II) oxygenase superfamily IPR005123: Oxoglutarate/iron-dependent dioxygenase; IPR026992: Non-haem dioxygenase N-terminal domain; IPR027443: Isopenicillin N synthase-like GO:0016491 MF: oxidoreduc…
	TraesCS2B01G413000.1 1 *** tr|A0A061G1L6|A0A061G1L6_THECC 2-oxoglutarate (2OG) and Fe(II)-dependent oxygenase superfamily protein PF14226: non-haem dioxygenase in morphine synthesis N-terminal; PF03171: 2OG-Fe(II) oxygenase superfamily IPR005123: Oxoglutarate/iron-dependent dioxygenase; IPR026992: Non-haem dioxygenase N-terminal domain; IPR027443: Isopenicillin N synthase-like GO:0016491 MF: oxid…
	TraesCS2B01G413100.1 1 *-* tr|A0A061GXP2|A0A061GXP2_THECC RING/U-box superfamily protein, putative PF13639: Ring finger domain IPR001841: Zinc finger, RING-type; IPR011016: Zinc finger, RING-CH-type; IPR013083: Zinc finger, RING/FYVE/PHD-type GO:0005515 MF: protein binding;GO:0008270 MF: zinc ion binding G PF13639 IPR001841; IPR011016; IPR013083 GO:0005515; GO:0008270
	TraesCS2B01G413200.1 1 *-* AT1G63840.1 RING/U-box superfamily protein PF13639: Ring finger domain IPR001841: Zinc finger, RING-type; IPR011016: Zinc finger, RING-CH-type; IPR013083: Zinc finger, RING/FYVE/PHD-type GO:0005515 MF: protein binding;GO:0008270 MF: zinc ion binding G PF13639 IPR001841; IPR011016; IPR013083 GO:0005515; GO:0008270
	TraesCS2B01G413300.1 1 --* tr|N0GUM4|N0GUM4_9CARY DUF1191 superfamily protein PF06697: Protein of unknown function (DUF1191) IPR010605: Protein of unknown function DUF1191 G PF06697 IPR010605
	TraesCS2B01G413400.1 1 *** tr|A8J0P9|A8J0P9_CHLRE E2 ubiquitin-conjugating-like enzyme PF00179: Ubiquitin-conjugating enzyme IPR000608: Ubiquitin-conjugating enzyme E2; IPR016135: Ubiquitin-conjugating enzyme/RWD-like G PF00179 IPR000608; IPR016135
	TraesCS2B01G413500.1 1 *** tr|A0A060CY61|A0A060CY61_MAIZE GRAS transcription factor PF03514: GRAS domain family IPR005202: Transcription factor GRAS G PF03514 IPR005202
	TraesCS2B01G413600.1 1 *** tr|A0A1E5UMR2|A0A1E5UMR2_9POAL BTB/POZ domain-containing protein IPR000210: BTB/POZ domain; IPR011333: SKP1/BTB/POZ domain GO:0005515 MF: protein binding G IPR000210; IPR011333 GO:0005515
	TraesCS2B01G413700.1 1 *** AT4G22060.1 F-box protein (DUF295) PF03478: Protein of unknown function (DUF295) IPR001810: F-box domain; IPR005174: Domain unknown function DUF295 GO:0005515 MF: protein binding TE? PF03478 IPR001810; IPR005174 GO:0005515
	TraesCS2B01G413800.1 1 *-* tr|A0A0K9NM69|A0A0K9NM69_ZOSMR RING finger protein PF13639: Ring finger domain IPR001841: Zinc finger, RING-type; IPR011016: Zinc finger, RING-CH-type; IPR013083: Zinc finger, RING/FYVE/PHD-type GO:0005515 MF: protein binding;GO:0008270 MF: zinc ion binding G PF13639 IPR001841; IPR011016; IPR013083 GO:0005515; GO:0008270
	TraesCS2B01G413900.1 1 *** tr|W9SHU8|W9SHU8_9ROSA Werner Syndrome-like exonuclease PF01612: 3'-5' exonuclease IPR002562: 3'-5' exonuclease domain; IPR012337: Ribonuclease H-like domain GO:0003676 MF: nucleic acid binding;GO:0006139 BP: nucleobase-containing compound metabolic process;GO:0008408 MF: 3'-5' exonuclease activity G PF01612 IPR002562; IPR012337 GO:0003676; GO:0006139; GO:0008408
	TraesCS2B01G414000.1 1 --* sp|A6RVU0|EFG1P_BOTFB rRNA-processing protein efg1 G
	TraesCS2B01G414100.1 1 *** tr|A0A0B0MIB4|A0A0B0MIB4_GOSAR Beta-1,3-N-acetylglucosaminyltransferase lunatic fringe PF04646: Protein of unknown function, DUF604 IPR006740: Protein of unknown function DUF604 G PF04646 IPR006740
	TraesCS2B01G414200.1 1 *** AT4G00290.1 Mechanosensitive ion channel protein PF00924: Mechanosensitive ion channel IPR006685: Mechanosensitive ion channel MscS; IPR010920: LSM domain; IPR011014: Mechanosensitive ion channel MscS, transmembrane-2 GO:0016020 CC: membrane;GO:0055085 BP: transmembrane transport G PF00924 IPR006685; IPR010920; IPR011014 GO:0016020; GO:0055085
