# Supplementary material for: QTL mapping and successful introgression of the spring wheat-derived QTL Fhb1 for Fusarium head blight resistance in three European triticale populations
Source: Theor Appl Genet. 2020 Jan 20;133(2):457–77. doi: 10.1007/s00122-019-03476-0 (PMC6985197; doi:10.1007/s00122-019-03476-0)
Supplement: Supplementary file 9 — Supplementary material 9 (XLSX 15 kb) [file 122_2019_3476_MOESM9_ESM.xlsx]

## Sheet: ESM_9
			Allelic compostion				BLUE overall year
	Pop	Name	3B	5R	2B	7A	PlantHeight	Severity in field (AUDPC)	Severity on grain (WKS)
	T	K07_142	A	-	A	-	115.875	162.246	1.66246
	T	K07_178	A	-	A	-	125.25	165.938	1.63737
	T	K07_5	A	-	A	-	118.5	167.634	1.32348
	AG	K08_117	A	A	-	-	137.25	199.66	1.57328
	AG	K08_118	A	A	-	-	142.875	130.334	1.60549
	AG	K08_69	A	B	-	-	113	263.384	2.17046
	E	K09_4	B	-	-	A	114.125	151.459	1.88523
	E	K09_49	A	-	-	A	110.375	147.137	2.10026
	E	K09_59	B	-	-	A	146.25	97.5913	2.08198
	The Allele 'A' originates from the common parent G8.06
	The QTL detected on chromosome 3B mapped to marker positions GWM493 and GWM533 which flanked the position of the introgressed Fhb1 locus from hexaploid wheat.
	The QTL detected on chromosome 5R mapped to marker positions Xiac129 and Xiac130 which flanked the dwarfism gene Ddw1.
	The QTL detected on chromosome 5R, 2B, and 7A were cross specific
